# Supplementary material for: Identification of a miRNA–mRNA regulatory network for post-stroke depression: a machine-learning approach
Source: Front Neurol. 2023 Jul 17;14:1096911. doi: 10.3389/fneur.2023.1096911 (PMC10389264; doi:10.3389/fneur.2023.1096911)
Supplement: Supplementary material 1 — DE-miRNA list retrieved from GSE117064. [file Table_1.XLS]

miRNA_ID	logFC	AveExpr	t	P.Value	adj.P.Val	B
hsa-miR-4730	1.088682243	10.4761706	17.24626454	4.60E-45	1.18E-41	91.75107189
hsa-miR-1910-5p	-1.242725024	4.564240021	-17.0293264	2.67E-44	3.42E-41	90.01169596
hsa-miR-6880-5p	1.088224231	7.810212196	14.08513848	6.25E-34	1.78E-31	66.39742301
hsa-miR-4676-5p	3.545053952	0.479926396	12.47613988	2.35E-28	3.77E-26	53.7026545
hsa-miR-6767-5p	3.197829042	2.601905192	12.38818576	4.70E-28	7.09E-26	53.01824641
hsa-miR-6765-3p	-1.103051407	6.169109507	-12.23968254	1.51E-27	1.84E-25	51.86551047
hsa-miR-887-3p	-1.209465935	6.987252273	-11.97837947	1.16E-26	1.36E-24	49.84633088
hsa-miR-6866-3p	3.18288206	0.988097139	11.47448952	5.76E-25	5.91E-23	45.98908912
hsa-miR-4787-3p	-1.168412204	5.020444198	-11.19577799	4.88E-24	4.47E-22	43.87859722
hsa-miR-504-3p	1.119663184	6.441892853	11.17722416	5.62E-24	4.97E-22	43.73873173
hsa-miR-6740-5p	2.959535219	1.583938771	11.06589959	1.31E-23	1.12E-21	42.90124404
hsa-miR-6736-5p	2.857090808	2.251066801	10.86940974	5.82E-23	4.81E-21	41.43046993
hsa-miR-636	-1.709774409	4.260054032	-10.70791659	1.96E-22	1.53E-20	40.22904535
hsa-miR-3064-5p	3.152786173	1.486340561	10.65226741	2.98E-22	2.25E-20	39.8166475
hsa-miR-6746-3p	-1.988143804	2.942571805	-10.38927489	2.12E-21	1.51E-19	37.87929027
hsa-miR-3973	3.448996539	0.53875775	10.37430045	2.37E-21	1.64E-19	37.76957233
hsa-miR-6739-3p	2.522153909	1.132929936	10.19790041	8.74E-21	5.47E-19	36.48207927
hsa-miR-187-3p	2.189814851	2.382938749	10.1754748	1.03E-20	6.15E-19	36.31907244
hsa-miR-3650	2.760503236	1.774104568	10.14143831	1.32E-20	7.72E-19	36.0719634
hsa-miR-494-5p	2.958638451	0.24502647	10.12445867	1.50E-20	8.56E-19	35.94882291
hsa-miR-4746-3p	-1.026962896	6.602243022	-9.884845564	8.65E-20	4.62E-18	34.22080354
hsa-miR-4420	2.579045085	1.242242374	9.812450158	1.46E-19	7.66E-18	33.70237213
hsa-miR-1247-5p	-1.48163607	3.496779995	-9.667504168	4.17E-19	2.07E-17	32.6696914
hsa-miR-4485-3p	-3.017868067	-0.309749534	-9.661049922	4.37E-19	2.11E-17	32.62387457
hsa-miR-4540	2.625099672	1.328135846	9.589059026	7.33E-19	3.42E-17	32.11381376
hsa-miR-5693	-2.701502755	-0.046331886	-9.514091109	1.25E-18	5.64E-17	31.58459799
hsa-miR-6801-5p	2.856381697	0.991248456	9.492269476	1.47E-18	6.37E-17	31.43093021
hsa-miR-5685	2.364096876	2.193600978	9.437401949	2.17E-18	9.13E-17	31.04531124
hsa-miR-92a-3p	-1.249456757	4.23056254	-9.43707967	2.17E-18	9.13E-17	31.04304942
hsa-miR-6857-5p	-1.317041733	5.314368554	-9.36758736	3.56E-18	1.47E-16	30.55622621
hsa-miR-4692	2.625235018	-0.394991055	9.225779969	9.70E-18	3.77E-16	29.56836679
hsa-miR-7108-3p	-1.106472407	5.077050813	-9.076179495	2.77E-17	1.02E-15	28.53452331
hsa-miR-575	-1.074317755	7.101731346	-8.915111611	8.50E-17	2.83E-15	27.43127237
hsa-miR-518f-5p	-2.516599405	-0.487407326	-8.889353525	1.02E-16	3.34E-15	27.25580834
hsa-miR-4800-3p	-1.689201367	3.903132197	-8.885848594	1.04E-16	3.38E-15	27.23195368
hsa-miR-4421	3.008934268	1.281841814	8.778467487	2.18E-16	6.90E-15	26.50356526
hsa-miR-5584-3p	2.570321667	1.877062322	8.689771354	4.00E-16	1.24E-14	25.9055488
hsa-miR-1178-3p	2.923616045	0.795993707	8.674675681	4.44E-16	1.36E-14	25.80410063
hsa-miR-4646-5p	1.168753727	4.36467397	8.671074834	4.55E-16	1.37E-14	25.77991603
hsa-miR-3150b-3p	2.669753658	1.720089097	8.645977404	5.40E-16	1.61E-14	25.61150647
hsa-miR-6796-5p	1.219984921	4.379625561	8.622060567	6.35E-16	1.85E-14	25.45127034
hsa-miR-6764-5p	2.04525229	2.527905352	8.602465517	7.26E-16	2.09E-14	25.32017262
hsa-miR-3622b-3p	-2.183701009	1.294034482	-8.597703414	7.50E-16	2.14E-14	25.28833756
hsa-miR-4773	2.80250442	1.142479911	8.594602757	7.66E-16	2.16E-14	25.26761468
hsa-miR-137	-2.620213663	-0.942679251	-8.568166201	9.16E-16	2.53E-14	25.09109846
hsa-miR-4700-5p	2.563659323	0.838140304	8.542466915	1.09E-15	2.98E-14	24.91979671
hsa-miR-595	1.960305373	2.575691583	8.531252606	1.18E-15	3.14E-14	24.84513686
hsa-miR-4686	2.632251137	0.917503249	8.529203828	1.19E-15	3.15E-14	24.83150298
hsa-miR-4525	1.196771513	8.533958744	8.428516572	2.35E-15	6.03E-14	24.1637492
hsa-miR-4455	1.400896698	4.063607555	8.364666257	3.61E-15	8.90E-14	23.74264132
hsa-miR-6873-3p	2.193520773	2.310408025	8.361663518	3.68E-15	9.00E-14	23.72288284
hsa-miR-4757-3p	-2.377041885	-1.439435646	-8.33619067	4.37E-15	1.06E-13	23.55543215
hsa-miR-487a-5p	2.322234823	1.820523076	8.312683883	5.11E-15	1.21E-13	23.40116787
hsa-miR-4647	2.503230878	0.415390442	8.196243847	1.11E-14	2.54E-13	22.64077382
hsa-miR-4708-5p	-1.451060529	3.360233662	-8.189014796	1.16E-14	2.61E-13	22.59377315
hsa-miR-767-3p	2.177743713	2.101216676	8.14750728	1.53E-14	3.35E-13	22.32438083
hsa-miR-1181	-1.019450443	5.586166096	-8.128167587	1.74E-14	3.74E-13	22.19913941
hsa-miR-6072	2.398157561	1.065700316	8.081046415	2.37E-14	5.02E-13	21.89473121
hsa-miR-3667-3p	2.136594932	2.289132051	8.062379489	2.68E-14	5.62E-13	21.77443343
hsa-miR-7850-5p	2.44159949	-0.071633551	8.007616545	3.83E-14	7.79E-13	21.4224827
hsa-miR-8085	1.044894661	4.183549451	7.989322631	4.31E-14	8.64E-13	21.30523398
hsa-miR-6878-3p	2.009056907	2.659072592	7.944368898	5.78E-14	1.15E-12	21.01780945
hsa-miR-1290	2.883286569	4.629434677	7.934806925	6.15E-14	1.21E-12	20.95679955
hsa-miR-3935	2.345504975	2.422266644	7.929236856	6.38E-14	1.25E-12	20.92128055
hsa-miR-3160-5p	1.781548831	5.038233611	7.90749788	7.34E-14	1.42E-12	20.7828021
hsa-miR-6859-5p	2.063077343	2.035243561	7.903712526	7.53E-14	1.44E-12	20.75871297
hsa-miR-5004-5p	2.495647831	-0.434250787	7.896880851	7.87E-14	1.48E-12	20.71525563
hsa-miR-1914-5p	-1.190491037	3.426573291	-7.885688127	8.46E-14	1.58E-12	20.6441068
hsa-miR-4632-3p	-1.277890937	3.727273855	-7.880174494	8.76E-14	1.63E-12	20.60908104
hsa-miR-6867-5p	2.260899691	1.830673752	7.874264412	9.11E-14	1.68E-12	20.57155353
hsa-miR-4733-3p	2.190409666	3.041325848	7.844307905	1.11E-13	2.02E-12	20.38160401
hsa-miR-6083	2.542412881	1.926943804	7.753433098	1.98E-13	3.56E-12	19.80812678
hsa-miR-597-5p	-2.268976317	-1.199222569	-7.714629634	2.54E-13	4.53E-12	19.56452258
hsa-miR-548az-3p	-2.15507465	-1.706692872	-7.707089519	2.67E-13	4.72E-12	19.51727541
hsa-miR-3653-5p	2.306084115	1.055616288	7.699227534	2.80E-13	4.89E-12	19.46804228
hsa-miR-125a-3p	-1.05149681	6.030780024	-7.688557545	3.00E-13	5.20E-12	19.40127547
hsa-miR-4456	2.377133512	1.176886297	7.66227768	3.55E-13	6.11E-12	19.23707968
hsa-miR-1273a	1.829710675	2.98259794	7.573347655	6.24E-13	1.01E-11	18.68409241
hsa-miR-6872-3p	-1.027672257	4.466670073	-7.569753456	6.38E-13	1.03E-11	18.66182929
hsa-miR-6852-3p	1.833246318	2.001956624	7.523076665	8.56E-13	1.37E-11	18.37331946
hsa-miR-6855-3p	2.025042489	2.176977558	7.493503471	1.03E-12	1.64E-11	18.1911206
hsa-miR-6838-5p	-2.266038912	1.657358881	-7.462081581	1.26E-12	1.99E-11	17.99803944
hsa-miR-3685	2.169984838	0.098361954	7.419115536	1.64E-12	2.58E-11	17.73487293
hsa-miR-5708	2.241973844	1.019948357	7.40801485	1.76E-12	2.74E-11	17.66704196
hsa-miR-3646	1.027948052	4.861042356	7.401888	1.83E-12	2.82E-11	17.62963206
hsa-miR-523-3p	-2.2785683	-0.901751034	-7.399847809	1.85E-12	2.84E-11	17.61717934
hsa-miR-4440	1.245835893	3.889926141	7.36386231	2.32E-12	3.52E-11	17.39790331
hsa-miR-7156-5p	2.667074427	0.558952567	7.355867256	2.43E-12	3.67E-11	17.34928078
hsa-miR-758-5p	2.221020721	0.220274918	7.349573785	2.53E-12	3.80E-11	17.31103092
hsa-miR-466	2.141656797	1.386467244	7.322887308	2.99E-12	4.39E-11	17.1490773
hsa-miR-1306-3p	2.136005343	-0.776919622	7.322198249	3.00E-12	4.39E-11	17.1449007
hsa-miR-4711-3p	2.343872597	0.635810013	7.32095591	3.02E-12	4.40E-11	17.13737116
hsa-miR-577	-1.842593056	-2.016815519	-7.305121866	3.33E-12	4.83E-11	17.04147822
hsa-miR-3692-5p	1.605488145	3.417316706	7.293280963	3.59E-12	5.17E-11	16.96985773
hsa-miR-551b-3p	2.163362722	1.663466778	7.280042036	3.89E-12	5.57E-11	16.88987209
hsa-miR-550b-3p	1.820903277	1.881447155	7.256785315	4.49E-12	6.33E-11	16.74959485
hsa-miR-8075	1.743348846	3.327283994	7.254853795	4.54E-12	6.37E-11	16.73795791
hsa-miR-518f-3p	-2.149552546	-0.911369566	-7.223933291	5.49E-12	7.62E-11	16.55194954
hsa-miR-4682	1.938443186	2.835451678	7.221516346	5.58E-12	7.69E-11	16.53743221
hsa-miR-6843-3p	1.854067385	1.164999293	7.209655887	6.00E-12	8.22E-11	16.46623948
hsa-miR-4644	2.419387111	0.542050427	7.201733268	6.29E-12	8.59E-11	16.41872722
hsa-miR-767-5p	2.696236492	0.202577334	7.192564736	6.66E-12	9.04E-11	16.36378671
hsa-miR-935	-1.44770867	2.899807878	-7.179540834	7.21E-12	9.73E-11	16.28582413
hsa-miR-6133	2.105486485	2.669047127	7.133437931	9.55E-12	1.27E-10	16.01060818
hsa-miR-4436b-3p	2.092700524	0.980667852	7.109670021	1.10E-11	1.45E-10	15.86918913
hsa-miR-5589-5p	1.618318449	3.201852653	7.103961315	1.14E-11	1.49E-10	15.83526974
hsa-miR-2277-5p	-1.379222705	3.163072177	-7.072553822	1.38E-11	1.77E-10	15.64898536
hsa-miR-6872-5p	2.124675542	0.425994996	7.050475187	1.58E-11	2.02E-10	15.51836715
hsa-miR-1293	1.446851309	2.403376195	7.041545117	1.67E-11	2.12E-10	15.46561521
hsa-miR-6514-3p	1.743239828	2.203907181	7.016924816	1.93E-11	2.44E-10	15.32041314
hsa-miR-130b-3p	-1.92019454	-1.254103068	-6.997588685	2.17E-11	2.70E-10	15.20661842
hsa-miR-4437	2.402930486	0.86222715	6.982319561	2.38E-11	2.95E-10	15.11690999
hsa-miR-4669	1.939348152	2.394803435	6.979898059	2.42E-11	2.98E-10	15.1026956
hsa-miR-127-3p	-2.159639131	-0.217720675	-6.972838648	2.52E-11	3.08E-10	15.06127566
hsa-miR-4725-5p	-1.182988856	3.57500783	-6.97268964	2.52E-11	3.08E-10	15.06040169
hsa-miR-6822-3p	2.175459172	2.108100839	6.951555887	2.86E-11	3.46E-10	14.93657643
hsa-miR-3192-5p	1.984492693	-0.747688953	6.944283373	2.99E-11	3.60E-10	14.89402555
hsa-miR-186-3p	-1.676746168	-1.956876136	-6.925187636	3.35E-11	4.02E-10	14.78244379
hsa-miR-6793-5p	1.262757395	3.442770482	6.921025621	3.44E-11	4.08E-10	14.75815204
hsa-miR-6837-3p	-2.060526596	0.646029762	-6.896889972	3.97E-11	4.69E-10	14.61748204
hsa-miR-639	-2.013655676	-0.549543398	-6.856883047	5.03E-11	5.89E-10	14.38505811
hsa-miR-191-5p	-2.276207695	-0.276263097	-6.832343407	5.82E-11	6.79E-10	14.24295708
hsa-let-7f-1-3p	1.650562679	2.224444059	6.818826777	6.31E-11	7.29E-10	14.16483807
hsa-miR-20a-5p	-2.041763399	-1.356562336	-6.811915315	6.57E-11	7.55E-10	14.1249351
hsa-miR-23a-3p	-1.637473147	2.09674646	-6.808390883	6.71E-11	7.65E-10	14.10459784
hsa-let-7g-5p	-2.314895832	-1.07346098	-6.793921022	7.30E-11	8.29E-10	14.02117844
hsa-miR-6504-5p	2.02682758	0.067380339	6.782037778	7.83E-11	8.81E-10	13.95276375
hsa-miR-5580-5p	1.941714833	-0.199525312	6.77111305	8.35E-11	9.30E-10	13.8899414
hsa-miR-5195-5p	2.087992828	2.12694942	6.760432347	8.90E-11	9.83E-10	13.82859089
hsa-miR-4642	1.925183965	1.862620637	6.711963498	1.18E-10	1.29E-09	13.55103844
hsa-miR-4681	1.681889998	1.237143057	6.711443121	1.19E-10	1.29E-09	13.54806618
hsa-miR-6734-5p	1.170463058	3.921219538	6.708987182	1.20E-10	1.29E-09	13.53404065
hsa-miR-212-5p	1.868629726	0.759768844	6.708983704	1.20E-10	1.29E-09	13.53402079
hsa-miR-6716-3p	1.794040614	3.099209552	6.708597105	1.21E-10	1.29E-09	13.53181331
hsa-miR-6869-3p	-2.142396593	-0.399090095	-6.707413824	1.21E-10	1.30E-09	13.52505733
hsa-miR-23b-3p	-1.935732605	1.67632576	-6.6813332	1.41E-10	1.50E-09	13.37636277
hsa-miR-1-3p	-1.805853326	-1.827484718	-6.65792863	1.62E-10	1.71E-09	13.24327419
hsa-miR-516a-5p	-1.981408606	-1.382999927	-6.622471504	1.99E-10	2.08E-09	13.0422809
hsa-miR-6823-5p	2.316290522	1.283830138	6.616265368	2.06E-10	2.15E-09	13.00717908
hsa-miR-892b	2.066919478	0.135337473	6.570251791	2.69E-10	2.77E-09	12.74765942
hsa-miR-410-5p	2.313898578	2.006974608	6.569979102	2.70E-10	2.77E-09	12.74612529
hsa-miR-3687	-1.963999017	-0.244165339	-6.557333737	2.90E-10	2.95E-09	12.67503352
hsa-miR-4451	1.92602204	-0.556036995	6.536168924	3.27E-10	3.31E-09	12.55626541
hsa-miR-4479	-1.000145247	3.936461752	-6.527720464	3.44E-10	3.46E-09	12.50893314
hsa-miR-640	-1.980396808	-0.082846906	-6.526821497	3.46E-10	3.46E-09	12.5038993
hsa-miR-30e-5p	-1.858179723	-1.219086701	-6.521079757	3.57E-10	3.56E-09	12.47175964
hsa-miR-487b-5p	1.042614952	3.641058599	6.514203152	3.71E-10	3.69E-09	12.43329431
hsa-miR-657	1.865914557	1.635183439	6.505146015	3.91E-10	3.87E-09	12.38267641
hsa-miR-433-5p	1.55328496	3.807318404	6.495925847	4.12E-10	4.06E-09	12.33119948
hsa-miR-6499-3p	1.980030307	0.145234267	6.495458339	4.14E-10	4.06E-09	12.32859075
hsa-miR-7113-5p	2.008881298	2.171899277	6.478968239	4.54E-10	4.43E-09	12.23666132
hsa-miR-371a-3p	-1.941349772	0.296691357	-6.473835521	4.68E-10	4.55E-09	12.20808175
hsa-miR-4474-3p	2.006559183	1.43132461	6.46300727	4.98E-10	4.82E-09	12.14784248
hsa-miR-889-5p	1.749352672	-1.259001712	6.445474811	5.50E-10	5.28E-09	12.0504614
hsa-miR-384	-1.856441233	-1.445395024	-6.442385732	5.60E-10	5.36E-09	12.0333235
hsa-miR-4735-3p	2.421668121	-0.578714767	6.434839212	5.84E-10	5.57E-09	11.99148118
hsa-miR-22-3p	-1.992551039	1.424777067	-6.43382289	5.88E-10	5.58E-09	11.98584882
hsa-miR-3065-3p	2.011623599	1.29987913	6.428759467	6.05E-10	5.73E-09	11.95779741
hsa-miR-4519	-2.078358927	0.081089527	-6.422913868	6.25E-10	5.89E-09	11.92543268
hsa-miR-2278	1.583085603	3.533782122	6.421089359	6.32E-10	5.92E-09	11.91533549
hsa-miR-4448	1.211745722	6.217716159	6.414963983	6.54E-10	6.10E-09	11.88145169
hsa-miR-6833-5p	1.966454599	1.367009455	6.400639972	7.10E-10	6.57E-09	11.80230723
hsa-miR-323a-3p	-1.947724936	-1.260412228	-6.383011664	7.84E-10	7.23E-09	11.70508241
hsa-miR-3689b-3p, hsa-miR-3689c	1.90986556	1.027644353	6.381789962	7.89E-10	7.23E-09	11.69835164
hsa-miR-4453	1.846661895	-0.723336191	6.375450592	8.18E-10	7.47E-09	11.663441
hsa-miR-4654	1.559095481	2.930933854	6.366646098	8.60E-10	7.82E-09	11.61499703
hsa-miR-4312	-1.227962215	3.275522376	-6.360576759	8.90E-10	8.04E-09	11.58163088
hsa-miR-6818-3p	1.802500514	0.617847518	6.351539279	9.36E-10	8.43E-09	11.5319905
hsa-miR-3617-3p	1.758835589	2.035490997	6.337130745	1.02E-09	9.08E-09	11.45295524
hsa-miR-550a-3p	1.666695579	1.893600001	6.328286344	1.07E-09	9.51E-09	11.4045061
hsa-miR-584-3p	1.905575461	-0.215124352	6.321044769	1.11E-09	9.87E-09	11.3648741
hsa-miR-2276-3p	1.715774135	3.091779821	6.290791376	1.32E-09	1.16E-08	11.19966264
hsa-miR-6884-5p	1.665791968	1.586450229	6.278168095	1.41E-09	1.25E-08	11.13090033
hsa-miR-550a-3-5p	1.490056255	2.736303399	6.255408752	1.60E-09	1.40E-08	11.00718161
hsa-miR-8074	2.316085036	0.53829189	6.243042543	1.72E-09	1.49E-08	10.94009862
hsa-miR-3945	1.520756635	2.866525363	6.233533026	1.81E-09	1.57E-08	10.8885791
hsa-miR-4709-5p	2.454585808	0.462709203	6.223889249	1.91E-09	1.65E-08	10.83639159
hsa-miR-7848-3p	2.046287503	1.728717608	6.220009289	1.95E-09	1.67E-08	10.81541199
hsa-miR-153-3p	-1.677720962	-1.660670197	-6.214042473	2.02E-09	1.71E-08	10.78316733
hsa-miR-608	1.806264467	1.326787396	6.213930758	2.02E-09	1.71E-08	10.78256384
hsa-miR-3189-3p	1.783413065	-0.252413459	6.211977749	2.04E-09	1.72E-08	10.77201491
hsa-miR-4296	1.875834636	-0.419943761	6.208464083	2.08E-09	1.75E-08	10.75304248
hsa-miR-4502	2.03136092	0.619516986	6.20740539	2.10E-09	1.76E-08	10.74732751
hsa-miR-106a-3p	-2.092558757	-0.291338201	-6.205687168	2.12E-09	1.77E-08	10.73805385
hsa-miR-548o-3p	-1.661684935	-1.955758253	-6.192500325	2.28E-09	1.90E-08	10.66694476
hsa-miR-3126-3p	1.814392772	-0.522438137	6.187235371	2.34E-09	1.94E-08	10.63858528
hsa-miR-6751-5p	1.008534699	4.270683818	6.187019317	2.35E-09	1.94E-08	10.6374219
hsa-miR-4659b-5p	2.340772605	-0.784127571	6.178058508	2.47E-09	2.03E-08	10.58919733
hsa-miR-4801	2.221261773	0.495441269	6.175983149	2.49E-09	2.04E-08	10.57803574
hsa-miR-6876-3p	1.543358473	2.223896728	6.156523826	2.78E-09	2.27E-08	10.47351656
hsa-miR-6130	2.330982729	0.25324713	6.139743075	3.05E-09	2.46E-08	10.383582
hsa-miR-4422	2.224196034	-0.597130142	6.087181307	4.06E-09	3.25E-08	10.10307206
hsa-miR-219b-5p	2.167838004	1.272978804	6.085572317	4.10E-09	3.27E-08	10.09451378
hsa-miR-6876-5p	1.241602688	3.198965073	6.073850577	4.37E-09	3.46E-08	10.03221669
hsa-miR-670-5p	2.182011113	1.29792011	6.071051055	4.44E-09	3.50E-08	10.01735153
hsa-miR-3591-3p	1.753563137	1.380143028	6.064442161	4.60E-09	3.61E-08	9.982279457
hsa-miR-526b-5p	1.788100327	-0.590176163	6.056524873	4.80E-09	3.75E-08	9.940301846
hsa-miR-6774-3p	1.924195394	1.83265415	6.054433181	4.86E-09	3.78E-08	9.929218551
hsa-miR-5588-3p	1.755700765	1.069733604	6.051055821	4.95E-09	3.84E-08	9.911328943
hsa-miR-4450	-1.312650589	5.44050928	-6.04373574	5.15E-09	3.98E-08	9.872580879
hsa-miR-6814-5p	2.014708731	1.845968708	6.042334918	5.19E-09	4.00E-08	9.865169809
hsa-miR-17-5p	-1.866704125	-1.264157814	-6.030799867	5.53E-09	4.24E-08	9.804192705
hsa-miR-6847-5p	1.939089774	1.493566998	6.025737343	5.68E-09	4.34E-08	9.777458732
hsa-miR-1910-3p	1.802486936	1.293857293	6.022508514	5.78E-09	4.40E-08	9.760416917
hsa-miR-596	-1.863288298	0.364317719	-6.020769632	5.83E-09	4.43E-08	9.751241924
hsa-miR-1973	-1.850403582	-0.967172805	-6.008550333	6.23E-09	4.70E-08	9.68682482
hsa-miR-1273g-5p	1.485933901	2.164114751	6.00670204	6.30E-09	4.74E-08	9.6770897
hsa-miR-891a-5p	1.794873936	0.643304936	5.997850975	6.61E-09	4.94E-08	9.630501769
hsa-miR-26a-1-3p	-1.732229444	-0.433320793	-5.99268351	6.79E-09	5.05E-08	9.603326661
hsa-miR-5681b	1.890186611	0.925944839	5.985391904	7.07E-09	5.24E-08	9.565011125
hsa-miR-361-5p	-1.824585676	0.075367221	-5.97636691	7.42E-09	5.47E-08	9.517636061
hsa-miR-598-5p	1.799208867	0.622985716	5.956465316	8.26E-09	6.07E-08	9.413358053
hsa-miR-3907	-1.803422933	1.456710164	-5.953428735	8.40E-09	6.15E-08	9.397470577
hsa-miR-4712-5p	2.028149695	0.385266076	5.952242461	8.45E-09	6.16E-08	9.391265632
hsa-miR-7703	2.016207613	1.399776208	5.949018188	8.60E-09	6.25E-08	9.374405444
hsa-miR-6868-3p	1.298329216	2.87328422	5.942390621	8.91E-09	6.46E-08	9.339770765
hsa-miR-656-5p	1.95351691	-0.176104496	5.928247697	9.61E-09	6.93E-08	9.26596025
hsa-miR-6730-5p	1.434463691	2.516414763	5.926765004	9.69E-09	6.96E-08	9.258229984
hsa-miR-4701-3p	1.689132906	2.276085936	5.923517073	9.86E-09	7.05E-08	9.241301501
hsa-miR-6788-5p	1.858397762	1.020298883	5.922484857	9.92E-09	7.07E-08	9.23592299
hsa-miR-200c-5p	1.644535276	-0.546599659	5.912108345	1.05E-08	7.43E-08	9.181894384
hsa-miR-6828-5p	1.463547219	1.961211147	5.887863925	1.19E-08	8.39E-08	9.055940197
hsa-miR-1270	2.348895309	-0.287124643	5.87563255	1.27E-08	8.93E-08	8.992546221
hsa-miR-4435	1.051597958	6.487738368	5.869102419	1.32E-08	9.19E-08	8.958742551
hsa-miR-19b-1-5p	-1.625436573	-1.64103988	-5.844737417	1.50E-08	1.04E-07	8.832869913
hsa-miR-4524b-3p	1.574225736	-0.82685384	5.839054413	1.55E-08	1.07E-07	8.803568624
hsa-miR-181d-3p	-1.185011131	2.668731178	-5.83617391	1.57E-08	1.08E-07	8.788725256
hsa-miR-6751-3p	1.488078428	2.8943219	5.835865686	1.57E-08	1.08E-07	8.787137295
hsa-miR-4684-5p	1.816784492	0.45650531	5.822420782	1.69E-08	1.16E-07	8.717932382
hsa-miR-130b-5p	1.820001991	0.052937373	5.813118967	1.78E-08	1.21E-07	8.670125076
hsa-miR-214-5p	1.869936102	1.66406946	5.803079804	1.87E-08	1.27E-07	8.618594188
hsa-miR-29b-1-5p	1.907390627	-0.874831333	5.794756569	1.96E-08	1.32E-07	8.575923205
hsa-miR-518c-3p	-1.789384965	-1.230093439	-5.785472506	2.06E-08	1.38E-07	8.528382076
hsa-miR-5008-3p	-1.477402269	1.541975031	-5.764274129	2.30E-08	1.53E-07	8.420051801
hsa-miR-512-5p	-1.319470008	1.951219757	-5.757087082	2.39E-08	1.58E-07	8.383393583
hsa-miR-6503-5p	2.124840245	0.740790644	5.756802798	2.39E-08	1.58E-07	8.381944294
hsa-miR-372-3p	2.219599501	-0.368073998	5.741291343	2.59E-08	1.71E-07	8.302950387
hsa-miR-6502-5p	2.261884366	0.039463165	5.740410784	2.61E-08	1.71E-07	8.298470992
hsa-miR-507	-1.666261095	-1.571847139	-5.739752602	2.61E-08	1.71E-07	8.295123173
hsa-miR-196b-3p	1.973490213	1.609032778	5.717724533	2.93E-08	1.91E-07	8.183250053
hsa-miR-451b	2.145455382	-0.154085084	5.715274585	2.97E-08	1.93E-07	8.170828236
hsa-miR-362-5p	-1.885635012	-0.122039574	-5.711175951	3.04E-08	1.97E-07	8.150056441
hsa-miR-6760-5p	1.257514495	3.372998871	5.706527918	3.11E-08	2.01E-07	8.126514326
hsa-miR-4718	1.476794126	4.834225154	5.700351171	3.21E-08	2.06E-07	8.095252394
hsa-miR-450b-5p	-1.760830512	-1.298769208	-5.700042942	3.22E-08	2.06E-07	8.093693065
hsa-miR-142-5p	-1.727736937	-1.202704461	-5.688175848	3.42E-08	2.19E-07	8.033707458
hsa-miR-2682-3p	-1.159228207	3.107731979	-5.687154031	3.44E-08	2.20E-07	8.028546947
hsa-miR-6501-3p	-1.80626205	0.379834472	-5.684609406	3.49E-08	2.22E-07	8.015698887
hsa-miR-146a-3p	-1.628751985	-1.624004152	-5.683722353	3.50E-08	2.22E-07	8.011221128
hsa-miR-1246	-2.204853414	0.269448816	-5.662546306	3.91E-08	2.47E-07	7.90448816
hsa-miR-1287-5p	1.635232	-0.861925718	5.653805562	4.09E-08	2.58E-07	7.860523138
hsa-miR-6812-3p	-1.167449027	2.614693127	-5.641275651	4.37E-08	2.74E-07	7.797591585
hsa-miR-5006-3p	1.695633865	0.54004036	5.637444108	4.45E-08	2.79E-07	7.778369434
hsa-miR-6082	2.142441079	-0.724578703	5.632805302	4.56E-08	2.84E-07	7.755111074
hsa-miR-4436a	1.933292022	2.05264372	5.628812589	4.66E-08	2.89E-07	7.735104141
hsa-miR-221-3p	-1.74678162	0.597747487	-5.618059174	4.92E-08	3.04E-07	7.681275522
hsa-miR-4439	1.519052352	1.795087553	5.588529901	5.73E-08	3.54E-07	7.533875513
hsa-miR-629-5p	-1.704226382	-1.474111678	-5.585381487	5.83E-08	3.57E-07	7.518195698
hsa-miR-1255b-2-3p	1.926771728	-1.094185595	5.584085083	5.87E-08	3.58E-07	7.51174133
hsa-miR-5584-5p	2.118329448	-0.598112188	5.578373956	6.04E-08	3.68E-07	7.483321541
hsa-miR-181a-3p	2.073382319	-0.35833	5.577623687	6.06E-08	3.69E-07	7.479589743
hsa-miR-4754	1.735702037	0.801430773	5.575970389	6.12E-08	3.71E-07	7.471367721
hsa-miR-6512-3p	1.717431007	0.797496664	5.572322628	6.23E-08	3.77E-07	7.453233801
hsa-miR-4670-5p	2.17928879	-0.033911828	5.561959133	6.57E-08	3.95E-07	7.401765288
hsa-miR-655-3p	-1.813040071	-0.940526652	-5.559558809	6.65E-08	3.99E-07	7.389855255
hsa-miR-1285-5p	1.65599936	0.337529726	5.554376527	6.83E-08	4.09E-07	7.364155391
hsa-miR-4694-3p	1.848598984	-0.207637273	5.553239852	6.87E-08	4.10E-07	7.358520939
hsa-miR-6814-3p	1.637150986	2.548155126	5.541017305	7.32E-08	4.35E-07	7.297991758
hsa-miR-543	-1.453596422	-1.951138053	-5.540178603	7.35E-08	4.36E-07	7.293842151
hsa-miR-8057	1.837454135	1.834662935	5.531505594	7.68E-08	4.55E-07	7.250960153
hsa-miR-1207-3p	1.555531076	2.442915601	5.529220001	7.77E-08	4.58E-07	7.239668316
hsa-miR-662	-1.723839906	-0.808328332	-5.521151029	8.10E-08	4.76E-07	7.199833526
hsa-miR-3689a-3p	1.611139485	1.626488127	5.520137829	8.14E-08	4.78E-07	7.19483482
hsa-miR-548t-5p	-1.231394733	-2.336026404	-5.505576653	8.76E-08	5.13E-07	7.123076235
hsa-miR-4514	1.622074676	-1.012151244	5.499769959	9.03E-08	5.27E-07	7.09450224
hsa-miR-151b	-1.433988188	-2.176318986	-5.494829769	9.26E-08	5.40E-07	7.070211
hsa-miR-4655-3p	-1.082765617	3.318146852	-5.49253785	9.37E-08	5.45E-07	7.058947354
hsa-miR-6783-3p	1.376628121	2.805866806	5.489931802	9.49E-08	5.49E-07	7.046144443
hsa-miR-6762-3p	1.161430987	3.294432988	5.452481926	1.15E-07	6.57E-07	6.862694449
hsa-miR-4288	1.897816784	1.472164166	5.448602792	1.17E-07	6.68E-07	6.843749352
hsa-miR-513a-3p	-1.315948438	-1.992926177	-5.445185108	1.19E-07	6.78E-07	6.827066787
hsa-miR-185-3p	1.172527047	3.564164355	5.443428195	1.20E-07	6.81E-07	6.818494102
hsa-miR-3125	1.622615395	-0.277765107	5.443271462	1.20E-07	6.81E-07	6.817729442
hsa-miR-766-5p	1.675171432	0.486627586	5.443019804	1.20E-07	6.81E-07	6.816501709
hsa-miR-8081	1.498868166	0.867151885	5.439398055	1.23E-07	6.91E-07	6.798837737
hsa-miR-4639-3p	1.652840414	1.233554244	5.434417251	1.26E-07	7.05E-07	6.774560676
hsa-miR-181a-5p	-1.70577437	-0.283527038	-5.432250928	1.27E-07	7.10E-07	6.764007271
hsa-miR-515-5p	-1.889327387	0.28942303	-5.42488887	1.32E-07	7.30E-07	6.728167512
hsa-miR-1295a	-1.54990368	-1.429714403	-5.406522618	1.45E-07	7.96E-07	6.638926386
hsa-miR-5089-5p	2.145482305	-0.133435005	5.405057626	1.46E-07	8.00E-07	6.63181843
hsa-miR-26b-5p	-1.507527618	-1.694299757	-5.390645187	1.57E-07	8.58E-07	6.561973091
hsa-miR-6783-5p	2.049782103	-0.147118619	5.385008865	1.61E-07	8.81E-07	6.534698972
hsa-miR-597-3p	2.095656101	-0.260302321	5.382764359	1.63E-07	8.89E-07	6.523844177
hsa-let-7a-5p	-1.833155552	-1.342936702	-5.381172637	1.64E-07	8.94E-07	6.516148542
hsa-miR-5703	1.208197276	2.942209064	5.380776909	1.65E-07	8.94E-07	6.514235564
hsa-miR-1298-3p	1.868774565	0.487043849	5.373016435	1.71E-07	9.27E-07	6.47674363
hsa-miR-3186-5p	1.817427579	1.145891841	5.371504578	1.72E-07	9.32E-07	6.469444678
hsa-miR-152-3p	-1.475571181	-1.694892314	-5.37104385	1.73E-07	9.33E-07	6.467220702
hsa-miR-96-5p	-1.763153211	-0.171180118	-5.344978695	1.97E-07	1.06E-06	6.34165064
hsa-miR-23c	-1.616768227	-0.935780272	-5.324938187	2.17E-07	1.16E-06	6.245437919
hsa-miR-3181	-1.666665464	-0.015657202	-5.316221301	2.27E-07	1.20E-06	6.203679539
hsa-miR-186-5p	-1.482300632	-1.565421362	-5.304954093	2.40E-07	1.27E-06	6.149785343
hsa-miR-1911-5p	-1.582607743	-0.749299036	-5.285260742	2.64E-07	1.40E-06	6.055807698
hsa-miR-409-5p	-1.810511747	0.002550288	-5.284526203	2.65E-07	1.40E-06	6.052307891
hsa-miR-300	1.569456996	0.154263439	5.265620922	2.91E-07	1.53E-06	5.962366249
hsa-miR-3127-5p	1.397638139	1.670337225	5.262673262	2.96E-07	1.55E-06	5.948366243
hsa-miR-33b-5p	-1.296112373	-2.048476422	-5.249788076	3.15E-07	1.64E-06	5.887242001
hsa-miR-7151-3p	1.166845782	2.850382451	5.2493636	3.16E-07	1.65E-06	5.88523045
hsa-miR-3620-3p	-1.040128153	3.686056859	-5.244889061	3.23E-07	1.67E-06	5.864034036
hsa-miR-3936	1.886716489	0.588175842	5.241309403	3.28E-07	1.70E-06	5.847087303
hsa-miR-4266	-1.58901504	-1.148963143	-5.235550595	3.38E-07	1.75E-06	5.819843738
hsa-miR-19b-3p	-1.675948995	-0.929851924	-5.229746475	3.47E-07	1.79E-06	5.792410347
hsa-miR-99b-5p	-1.306417546	1.635420343	-5.228205883	3.50E-07	1.80E-06	5.785132822
hsa-miR-4326	1.383601916	2.913434801	5.222581512	3.60E-07	1.85E-06	5.758578877
hsa-miR-5001-3p	1.488344741	0.877028968	5.221111974	3.62E-07	1.86E-06	5.751644667
hsa-miR-1266-5p	1.328447883	1.927223028	5.218687529	3.67E-07	1.87E-06	5.740208063
hsa-miR-16-2-3p	1.83711967	1.153407756	5.214263026	3.75E-07	1.91E-06	5.719347867
hsa-miR-3974	1.960056797	-0.662036238	5.206158286	3.90E-07	1.98E-06	5.681173695
hsa-miR-3655	1.638969703	0.030502724	5.204990271	3.92E-07	1.98E-06	5.675676194
hsa-miR-412-5p	2.046753322	-0.553257488	5.201794146	3.98E-07	2.01E-06	5.660638093
hsa-miR-3064-3p	1.54461718	2.541423803	5.197393095	4.07E-07	2.05E-06	5.639942971
hsa-miR-124-3p	-1.591870372	-0.096941124	-5.195968456	4.10E-07	2.06E-06	5.633246917
hsa-miR-330-5p	1.26028911	2.528473108	5.194788948	4.12E-07	2.07E-06	5.627704148
hsa-miR-4784	1.613596916	0.222455473	5.191888138	4.18E-07	2.09E-06	5.614076957
hsa-miR-519d-5p	-1.616160932	0.551907567	-5.18212275	4.38E-07	2.19E-06	5.568247355
hsa-miR-4744	-1.433928497	-2.093067697	-5.179553132	4.44E-07	2.21E-06	5.556199631
hsa-miR-5011-3p	2.098846883	-0.257950855	5.177265262	4.49E-07	2.23E-06	5.545476977
hsa-miR-6865-5p	1.025944173	4.139246802	5.171868781	4.61E-07	2.28E-06	5.52020033
hsa-miR-548an	1.958697555	-0.898304775	5.171369777	4.62E-07	2.28E-06	5.517864126
hsa-miR-130a-5p	1.975499407	0.288066874	5.157474239	4.94E-07	2.44E-06	5.452882522
hsa-miR-450a-2-3p	1.797988135	-1.00298324	5.155166872	5.00E-07	2.46E-06	5.442106048
hsa-miR-1226-5p	-1.583335533	0.012644579	-5.151983307	5.07E-07	2.49E-06	5.427243785
hsa-miR-298	-1.567979632	-0.621882961	-5.144735118	5.25E-07	2.58E-06	5.393433996
hsa-miR-548s	-1.570516485	-1.504403029	-5.1373405	5.45E-07	2.66E-06	5.358981187
hsa-miR-3200-3p	-1.463333424	0.633746795	-5.133701572	5.54E-07	2.70E-06	5.342041635
hsa-miR-1288-5p	1.83195028	-0.193520308	5.127269575	5.72E-07	2.78E-06	5.312124046
hsa-miR-516b-5p	-1.469981642	-1.12241225	-5.111759763	6.16E-07	2.98E-06	5.24010823
hsa-miR-6775-3p	-1.090467733	2.983835441	-5.111036423	6.18E-07	2.98E-06	5.236753941
hsa-miR-599	-1.468068041	-1.704160203	-5.11099349	6.18E-07	2.98E-06	5.236554861
hsa-miR-493-3p	1.522563413	0.376153502	5.110239521	6.21E-07	2.99E-06	5.233058972
hsa-miR-3681-3p	1.784293033	-0.436930555	5.10920512	6.24E-07	3.00E-06	5.228263509
hsa-miR-3691-5p	1.604546978	-0.333254982	5.10752891	6.29E-07	3.01E-06	5.220494317
hsa-miR-1256	-1.736885218	-0.682386341	-5.098547471	6.56E-07	3.14E-06	5.178901085
hsa-miR-494-3p	-1.127162726	3.602487413	-5.096351603	6.63E-07	3.16E-06	5.16874109
hsa-miR-21-5p	-1.67184362	-0.954364985	-5.094303979	6.70E-07	3.18E-06	5.15927023
hsa-miR-499a-3p	-1.090932159	-2.409962109	-5.082677955	7.08E-07	3.35E-06	5.105555552
hsa-miR-4657	1.537077832	-0.423432332	5.078389881	7.23E-07	3.42E-06	5.085769135
hsa-miR-6799-3p	-1.318037977	2.127371999	-5.07608366	7.31E-07	3.45E-06	5.075133222
hsa-miR-1272	1.963140267	-0.277328557	5.072517797	7.44E-07	3.50E-06	5.05869585
hsa-miR-1298-5p	1.930684873	-0.322093919	5.061575731	7.84E-07	3.68E-06	5.008315933
hsa-miR-301b-3p	1.90026656	-0.498505201	5.053149666	8.16E-07	3.83E-06	4.969581159
hsa-miR-5583-3p	1.848107466	-0.995990108	5.052019068	8.20E-07	3.84E-06	4.964387813
hsa-miR-1288-3p	1.127004027	3.730672892	5.051800984	8.21E-07	3.84E-06	4.963386163
hsa-let-7c-3p	1.908339188	1.221504137	5.0471418	8.40E-07	3.92E-06	4.941995266
hsa-miR-7152-5p	1.156606805	2.858952997	5.023281201	9.41E-07	4.37E-06	4.832702701
hsa-miR-3682-3p	1.29590164	2.4483112	5.012098349	9.92E-07	4.59E-06	4.781626816
hsa-miR-3148	1.312244296	-1.486259717	5.009103077	1.01E-06	4.65E-06	4.767962319
hsa-miR-2467-3p	1.019882354	5.941024299	5.008587664	1.01E-06	4.65E-06	4.765611672
hsa-miR-16-5p	-1.697879781	-0.460946929	-5.005826671	1.02E-06	4.71E-06	4.75302299
hsa-miR-3180-5p	-1.09688552	3.836023615	-5.00515401	1.03E-06	4.71E-06	4.749956875
hsa-miR-24-1-5p	-1.685237032	-0.98504559	-4.981507745	1.15E-06	5.25E-06	4.642388842
hsa-miR-6509-5p	1.476281737	-0.97187272	4.970639192	1.21E-06	5.52E-06	4.59308839
hsa-miR-6847-3p	1.504113404	1.024185675	4.963509207	1.25E-06	5.68E-06	4.560794674
hsa-miR-3149	1.356639425	-1.200747203	4.962975838	1.25E-06	5.69E-06	4.558380439
hsa-miR-325	1.451897799	0.033719247	4.959288328	1.27E-06	5.78E-06	4.541695192
hsa-miR-4253	-1.038931464	3.721229576	-4.948841474	1.34E-06	6.05E-06	4.494480999
hsa-miR-4517	1.869797856	-0.856471156	4.948394527	1.34E-06	6.05E-06	4.492462874
hsa-miR-4489	1.223187209	2.915553348	4.943895086	1.37E-06	6.17E-06	4.47215473
hsa-miR-126-5p	-1.441594938	-1.079731528	-4.937753146	1.41E-06	6.34E-06	4.444457899
hsa-miR-6881-5p	1.472090132	1.910735323	4.931086091	1.45E-06	6.53E-06	4.414425384
hsa-miR-6744-5p	1.321100106	2.701728614	4.917284715	1.55E-06	6.95E-06	4.352362469
hsa-miR-6809-5p	-1.398444162	-1.344834559	-4.916866617	1.55E-06	6.95E-06	4.350484593
hsa-miR-3145-5p	1.441658718	0.718735002	4.912435479	1.59E-06	7.08E-06	4.330590391
hsa-miR-1324	-1.30230421	-1.980382255	-4.910748645	1.60E-06	7.13E-06	4.323021032
hsa-miR-320d	-1.603770207	0.37799874	-4.891867413	1.75E-06	7.76E-06	4.238442386
hsa-miR-4802-5p	1.998719323	-0.424006286	4.888941063	1.77E-06	7.85E-06	4.225358023
hsa-miR-429	-1.333977011	-1.856898942	-4.88430555	1.81E-06	7.98E-06	4.204644941
hsa-miR-6503-3p	1.436889797	2.475250095	4.884241846	1.81E-06	7.98E-06	4.204360406
hsa-miR-525-3p	-1.545171585	-0.267273432	-4.873205015	1.90E-06	8.37E-06	4.155110381
hsa-miR-4300	1.609269841	0.38080857	4.871493995	1.92E-06	8.43E-06	4.147483547
hsa-miR-7844-5p	1.635305601	-0.774524409	4.861708288	2.01E-06	8.79E-06	4.103906844
hsa-miR-4668-3p	-1.344088912	-1.800099171	-4.843669852	2.18E-06	9.53E-06	4.023771448
hsa-miR-6853-5p	1.45328423	0.65872203	4.843437098	2.18E-06	9.53E-06	4.022739064
hsa-miR-3198	1.483672783	1.487732839	4.841764247	2.20E-06	9.59E-06	4.015320352
hsa-miR-450a-1-3p	1.899909686	-0.711074966	4.829122513	2.33E-06	1.01E-05	3.959326331
hsa-miR-182-5p	-1.457258374	-0.807001573	-4.827921377	2.35E-06	1.02E-05	3.954012502
hsa-miR-195-5p	-1.565988153	-0.600332644	-4.824089302	2.39E-06	1.03E-05	3.93706678
hsa-miR-6856-5p	1.469471248	1.763741908	4.821902603	2.41E-06	1.04E-05	3.927402075
hsa-let-7d-5p	-1.626805102	-1.318938509	-4.795456748	2.72E-06	1.17E-05	3.810807829
hsa-miR-3186-3p	1.316230403	2.198769878	4.788269434	2.82E-06	1.21E-05	3.779213273
hsa-miR-1248	-1.073534365	-2.311830437	-4.78695974	2.83E-06	1.21E-05	3.773460298
hsa-miR-335-5p	-1.407632373	-0.91670607	-4.786065164	2.84E-06	1.21E-05	3.769531533
hsa-miR-6733-3p	1.671441381	1.026726218	4.782439202	2.89E-06	1.23E-05	3.753613466
hsa-miR-32-5p	-1.488719629	-1.047093431	-4.779825661	2.93E-06	1.24E-05	3.742146232
hsa-miR-31-5p	-1.497443806	0.059389043	-4.778649385	2.94E-06	1.25E-05	3.736986887
hsa-miR-1179	1.595267522	-1.442218992	4.77834867	2.95E-06	1.25E-05	3.735668075
hsa-miR-4305	1.224095395	2.180774328	4.77074611	3.05E-06	1.28E-05	3.702349438
hsa-miR-2355-3p	1.60311199	-0.892339381	4.769322916	3.07E-06	1.29E-05	3.696117163
hsa-miR-5186	-1.152436582	-2.176946674	-4.769317864	3.07E-06	1.29E-05	3.69609504
hsa-miR-4639-5p	1.861665251	-0.7606652	4.768998746	3.08E-06	1.29E-05	3.694697814
hsa-miR-1299	-1.31242773	-1.665836082	-4.761162519	3.19E-06	1.33E-05	3.660412284
hsa-let-7c-5p	-1.460764729	-1.67936116	-4.755909013	3.26E-06	1.36E-05	3.637453342
hsa-miR-6883-5p	1.339386584	2.269883362	4.755538492	3.27E-06	1.36E-05	3.635834891
hsa-miR-6850-3p	-1.132473271	2.047821856	-4.752958264	3.31E-06	1.38E-05	3.624567283
hsa-miR-4315	-1.250227051	-1.731292516	-4.748493815	3.38E-06	1.40E-05	3.6050836
hsa-miR-3157-3p	1.756168922	0.635071142	4.737912953	3.54E-06	1.47E-05	3.558968243
hsa-miR-4658	1.339793183	2.066215205	4.737824765	3.54E-06	1.47E-05	3.558584249
hsa-miR-95-5p	1.81504402	-0.691726852	4.736698318	3.56E-06	1.47E-05	3.553679944
hsa-miR-6757-3p	1.104634759	2.552025319	4.732537505	3.63E-06	1.49E-05	3.53557318
hsa-miR-6745	1.502883009	1.005255004	4.72821003	3.70E-06	1.52E-05	3.516755354
hsa-miR-130a-3p	-1.361351655	-1.358331158	-4.728033638	3.71E-06	1.52E-05	3.515988628
hsa-miR-146a-5p	-1.573776409	-0.402121059	-4.719605985	3.85E-06	1.58E-05	3.479384126
hsa-miR-520f-5p	-1.524257516	0.636324471	-4.715812149	3.92E-06	1.60E-05	3.46292401
hsa-miR-202-5p	-1.456445559	-1.338617046	-4.710793106	4.01E-06	1.63E-05	3.441165293
hsa-miR-323b-5p	1.323451395	1.165090751	4.709345575	4.03E-06	1.64E-05	3.434893539
hsa-miR-5194	1.669701562	1.601439594	4.70803757	4.06E-06	1.65E-05	3.429227712
hsa-miR-449c-3p	1.437190752	0.529171005	4.696746616	4.27E-06	1.73E-05	3.380374362
hsa-miR-98-3p	1.367482	-0.943228563	4.696352493	4.28E-06	1.73E-05	3.378670869
hsa-miR-122-3p	1.741961831	-0.020793172	4.695730906	4.29E-06	1.73E-05	3.37598447
hsa-miR-6830-3p	1.132708762	3.549582782	4.693830367	4.33E-06	1.74E-05	3.367772511
hsa-miR-2682-5p	1.335081421	-1.008347022	4.689411486	4.41E-06	1.78E-05	3.348689992
hsa-miR-6505-3p	1.350591632	-0.826890005	4.687573	4.45E-06	1.79E-05	3.340755134
hsa-miR-1199-3p	-1.029019174	3.277083853	-4.685000681	4.50E-06	1.81E-05	3.329657486
hsa-miR-1-5p	1.837054843	0.150440257	4.66270312	4.98E-06	1.98E-05	3.233675763
hsa-miR-4802-3p	1.881177791	0.067491871	4.658970851	5.06E-06	2.01E-05	3.217647731
hsa-miR-759	-1.220703184	-1.944757073	-4.652461048	5.21E-06	2.07E-05	3.189717724
hsa-miR-301a-3p	-1.231276567	-1.902295729	-4.643910399	5.41E-06	2.14E-05	3.153081796
hsa-miR-7515	1.809747534	0.416596826	4.642007579	5.46E-06	2.15E-05	3.144936779
hsa-miR-6841-5p	1.397537461	-0.884706223	4.641915658	5.46E-06	2.15E-05	3.144543383
hsa-miR-942-5p	1.753963736	1.007238877	4.639204616	5.53E-06	2.17E-05	3.132943856
hsa-miR-4302	-1.241043337	-2.041112799	-4.635450724	5.62E-06	2.21E-05	3.116891845
hsa-miR-203a-5p	1.894683396	0.109009724	4.630797635	5.74E-06	2.25E-05	3.097010064
hsa-miR-15a-3p	1.637198318	0.497895038	4.628346806	5.80E-06	2.27E-05	3.086544938
hsa-miR-4755-3p	1.702094131	1.311019485	4.62576872	5.87E-06	2.29E-05	3.075541491
hsa-miR-1292-5p	-1.314755453	1.16930868	-4.624377671	5.91E-06	2.31E-05	3.069606557
hsa-miR-548c-3p	-1.076905644	-2.390162287	-4.619768132	6.03E-06	2.35E-05	3.049950709
hsa-miR-3927-5p	1.442977774	-0.099110031	4.614709757	6.17E-06	2.40E-05	3.028400092
hsa-miR-3173-3p	-1.107672812	2.535356215	-4.605349793	6.43E-06	2.49E-05	2.988575918
hsa-miR-222-5p	1.362704761	-0.716213282	4.602429739	6.51E-06	2.52E-05	2.976165917
hsa-miR-4756-3p	1.337995311	-1.025608465	4.602351327	6.51E-06	2.52E-05	2.975832764
hsa-miR-5002-3p	1.063250557	2.885057609	4.584985791	7.04E-06	2.71E-05	2.902169862
hsa-miR-18a-5p	-1.345069539	-1.601766841	-4.580425336	7.18E-06	2.76E-05	2.88286412
hsa-miR-7151-5p	1.283801258	0.416902584	4.579707805	7.20E-06	2.77E-05	2.879828093
hsa-miR-144-3p	-1.212199088	-2.035120287	-4.576608191	7.30E-06	2.80E-05	2.866717601
hsa-miR-192-3p	-1.51234024	-0.108855377	-4.56277077	7.76E-06	2.97E-05	2.808281408
hsa-miR-3137	1.297734929	0.748980239	4.561122402	7.82E-06	2.98E-05	2.801330305
hsa-miR-6873-5p	1.421393969	-0.575838303	4.558162388	7.92E-06	3.02E-05	2.788853417
hsa-miR-376b-3p	-1.143625624	-2.048785648	-4.54649419	8.34E-06	3.17E-05	2.73973753
hsa-miR-4509	1.60124412	-1.33559644	4.541901604	8.51E-06	3.22E-05	2.720435037
hsa-miR-4518	1.371694422	-0.124008726	4.539286236	8.61E-06	3.25E-05	2.709450166
hsa-miR-3182	1.813370127	-0.365641571	4.53828386	8.65E-06	3.26E-05	2.705241492
hsa-miR-5704	1.311987581	-1.143618415	4.536171823	8.73E-06	3.29E-05	2.696376287
hsa-miR-4776-3p	1.293853117	1.228033448	4.531985971	8.89E-06	3.34E-05	2.678816718
hsa-miR-95-3p	-1.449439017	-0.963612319	-4.527575472	9.06E-06	3.40E-05	2.66032974
hsa-miR-761	1.809049649	0.464473923	4.526666005	9.10E-06	3.41E-05	2.656519542
hsa-miR-216b-5p	1.715132483	-0.324670605	4.523049688	9.24E-06	3.46E-05	2.641375514
hsa-miR-22-5p	-1.464435285	-0.112282639	-4.516718396	9.50E-06	3.54E-05	2.61488691
hsa-miR-411-5p	-1.462162674	-1.074980603	-4.50021611	1.02E-05	3.80E-05	2.545994424
hsa-miR-1279	-1.038632396	-2.267443134	-4.497902021	1.03E-05	3.83E-05	2.536350991
hsa-miR-6854-3p	1.499916558	0.693430322	4.496681967	1.04E-05	3.85E-05	2.531268406
hsa-miR-1278	-1.168635117	-2.059654726	-4.495525647	1.04E-05	3.86E-05	2.526452414
hsa-miR-20a-3p	-1.456862603	-0.235756089	-4.492004965	1.06E-05	3.91E-05	2.511795558
hsa-miR-6728-5p	1.334423302	-0.140173081	4.483613571	1.10E-05	4.05E-05	2.476901225
hsa-miR-548a-3p	-1.429577226	-1.139823765	-4.477269657	1.13E-05	4.15E-05	2.450558131
hsa-miR-548j-5p	1.673418357	-0.763653939	4.475794954	1.14E-05	4.17E-05	2.444439007
hsa-miR-92b-3p	-1.069965884	2.838108662	-4.474621945	1.14E-05	4.18E-05	2.439572963
hsa-miR-3120-5p	1.375312905	0.322823196	4.474143109	1.14E-05	4.19E-05	2.437586902
hsa-miR-4273	1.254567938	-1.309948	4.469810958	1.17E-05	4.26E-05	2.419626787
hsa-miR-5694	1.216300175	-1.105050463	4.465898005	1.19E-05	4.33E-05	2.403417393
hsa-miR-6817-3p	1.157750132	1.258662461	4.454075331	1.25E-05	4.54E-05	2.354516014
hsa-miR-329-5p	1.699243015	0.987286354	4.445715786	1.29E-05	4.70E-05	2.32000612
hsa-let-7g-3p	-1.199433607	-1.605155534	-4.439357098	1.33E-05	4.83E-05	2.293793457
hsa-miR-6078	-1.160550287	-1.956609004	-4.434067698	1.36E-05	4.93E-05	2.272013329
hsa-miR-5087	1.810842812	-0.050542509	4.431094611	1.38E-05	4.98E-05	2.259780868
hsa-miR-369-5p	-1.306552422	-0.383773979	-4.422042697	1.43E-05	5.17E-05	2.22258114
hsa-miR-3591-5p	1.794974089	-0.291173919	4.420039636	1.45E-05	5.21E-05	2.214358209
hsa-miR-556-3p	-1.238488696	-1.912332702	-4.416695607	1.47E-05	5.26E-05	2.200637499
hsa-miR-1257	1.667488804	-0.6592043	4.415065465	1.48E-05	5.29E-05	2.193952193
hsa-miR-548ay-5p	-1.19479975	-1.870286442	-4.413268593	1.49E-05	5.33E-05	2.186585574
hsa-miR-5583-5p	1.513787395	-1.082588515	4.412342974	1.49E-05	5.34E-05	2.182791832
hsa-miR-339-5p	-1.198266495	1.449194518	-4.406115884	1.54E-05	5.47E-05	2.157287286
hsa-miR-9-3p	-1.320128683	-0.9024897	-4.404694805	1.54E-05	5.50E-05	2.151471264
hsa-miR-519b-3p	-1.323650821	-0.479198524	-4.404106978	1.55E-05	5.50E-05	2.149065944
hsa-miR-3139	-1.222503079	-1.813126122	-4.402602474	1.56E-05	5.53E-05	2.142910959
hsa-miR-433-3p	-1.393945187	0.30228272	-4.397165926	1.60E-05	5.65E-05	2.120684926
hsa-miR-2681-5p	1.27840663	-0.123361335	4.396198812	1.60E-05	5.67E-05	2.116733588
hsa-miR-3138	1.459136526	0.354080757	4.386265148	1.67E-05	5.90E-05	2.076191006
hsa-miR-6758-5p	1.115761147	3.126345158	4.376423002	1.74E-05	6.13E-05	2.036099963
hsa-miR-98-5p	-1.342556895	-1.674956151	-4.373742485	1.76E-05	6.20E-05	2.025194597
hsa-miR-6513-3p	1.191528997	-1.431444744	4.360998324	1.86E-05	6.52E-05	1.973425408
hsa-miR-34a-5p	1.348364032	0.430103826	4.360867446	1.86E-05	6.52E-05	1.972894432
hsa-miR-4761-3p	-1.283688123	0.420732759	-4.359451499	1.87E-05	6.55E-05	1.967150794
hsa-miR-4793-3p	1.019889626	3.324755514	4.345769286	1.99E-05	6.93E-05	1.911733384
hsa-miR-376c-3p	-1.237304314	-1.521468737	-4.345649093	1.99E-05	6.93E-05	1.911247233
hsa-miR-4680-5p	1.636912155	-0.788102026	4.336884014	2.06E-05	7.17E-05	1.875825834
hsa-miR-4283	1.265765684	1.10515399	4.330827624	2.12E-05	7.34E-05	1.851386936
hsa-miR-24-3p	-1.24713466	3.339207957	-4.329185357	2.13E-05	7.38E-05	1.844765111
hsa-miR-3929	1.407969377	-0.898691976	4.32816282	2.14E-05	7.40E-05	1.840643215
hsa-miR-19b-2-5p	-1.150321716	-1.925480443	-4.327898344	2.14E-05	7.40E-05	1.839577237
hsa-miR-124-5p	1.687164052	-0.169118539	4.319510994	2.22E-05	7.65E-05	1.80580103
hsa-miR-6738-3p	1.140764976	2.651135511	4.317280869	2.24E-05	7.71E-05	1.796829778
hsa-miR-6764-3p	1.21583637	1.302612042	4.315667037	2.26E-05	7.75E-05	1.790340227
hsa-miR-222-3p	-1.338734267	-0.729669097	-4.314759122	2.27E-05	7.77E-05	1.786690236
hsa-miR-21-3p	-1.189746663	1.227245331	-4.309062453	2.32E-05	7.95E-05	1.763803742
hsa-miR-199a-3p, hsa-miR-199b-3p	1.72361496	-0.219394565	4.306632868	2.34E-05	8.02E-05	1.754050803
hsa-miR-3666	1.436557954	0.526309131	4.301439883	2.40E-05	8.19E-05	1.733220905
hsa-miR-5004-3p	1.64663012	0.578506388	4.289904245	2.52E-05	8.58E-05	1.687027628
hsa-miR-4733-5p	1.225045427	-0.340277985	4.285016826	2.57E-05	8.75E-05	1.667488932
hsa-miR-7107-3p	1.206248677	-0.826057514	4.269568704	2.74E-05	9.32E-05	1.605858376
hsa-miR-9500	-1.150937235	2.406453958	-4.266185278	2.78E-05	9.44E-05	1.592385962
hsa-miR-5197-5p	1.245216519	-0.687743342	4.263494609	2.81E-05	9.54E-05	1.581678657
hsa-miR-3922-5p	1.266576527	2.636377382	4.258868854	2.87E-05	9.70E-05	1.563284558
hsa-miR-5092	-1.337653014	-1.334435777	-4.255607767	2.91E-05	9.82E-05	1.550327438
hsa-miR-26a-5p	-1.312741854	-1.33634998	-4.245546257	3.03E-05	0.000102122	1.510404953
hsa-miR-8083	1.119987883	1.589050237	4.243256544	3.06E-05	0.000102967	1.501331224
hsa-miR-4638-3p	-1.094747935	2.478368794	-4.242484347	3.07E-05	0.000103164	1.498272105
hsa-miR-4470	-1.446575417	0.977333511	-4.212768526	3.47E-05	0.000115822	1.380919147
hsa-miR-3659	1.144594879	-1.293022842	4.200911395	3.65E-05	0.000121494	1.334294113
hsa-miR-613	-1.268293267	-1.465307485	-4.196284993	3.72E-05	0.000123681	1.316133128
hsa-miR-1265	1.10342107	-1.489728527	4.18980488	3.82E-05	0.000126872	1.290724768
hsa-miR-191-3p	-1.063390756	1.844959989	-4.188310061	3.84E-05	0.000127388	1.284868491
hsa-miR-30d-5p	-1.029707623	2.764893268	-4.182181143	3.94E-05	0.000130363	1.260876219
hsa-miR-3124-3p	1.544535818	-0.707848508	4.175602368	4.05E-05	0.000133487	1.235157118
hsa-miR-4520-5p	1.222848686	-0.830299116	4.167337202	4.19E-05	0.000137574	1.202895426
hsa-miR-1251-5p	-1.213583108	-1.480909409	-4.166976225	4.20E-05	0.000137602	1.201487688
hsa-miR-5093	1.507662729	0.406447424	4.161120059	4.30E-05	0.000140774	1.178664714
hsa-miR-6817-5p	1.183073474	-1.382206996	4.160640586	4.31E-05	0.000140871	1.176797327
hsa-miR-4297	1.160974562	2.113385103	4.159590446	4.32E-05	0.0001413	1.172708047
hsa-miR-1304-5p	1.627648558	0.48024622	4.158238933	4.35E-05	0.000141849	1.167446541
hsa-miR-1227-3p	-1.005502599	1.976225169	-4.150986521	4.48E-05	0.000145634	1.139238112
hsa-miR-3130-3p	1.508100883	0.777597234	4.14951003	4.51E-05	0.000146333	1.133500552
hsa-miR-4316	1.307478491	2.182066401	4.136267987	4.76E-05	0.000153898	1.082122667
hsa-miR-769-5p	1.170874237	-1.372990924	4.134834759	4.79E-05	0.000154607	1.07657051
hsa-miR-154-5p	1.272834966	0.246538874	4.133766033	4.81E-05	0.000155088	1.072431492
hsa-miR-99a-5p	-1.333886836	-1.037447577	-4.102318869	5.46E-05	0.000174963	0.951061565
hsa-miR-642b-5p	1.137891326	2.802236437	4.088336641	5.78E-05	0.000184396	0.897358854
hsa-miR-4538	1.183071502	1.508656678	4.083641327	5.89E-05	0.000187554	0.879361332
hsa-miR-1180-3p	1.608026049	-0.336325389	4.073484856	6.14E-05	0.000194705	0.840492999
hsa-miR-6502-3p	1.577330029	0.472509047	4.073466448	6.14E-05	0.000194705	0.84042263
hsa-miR-3938	1.358873091	-1.323662622	4.071823203	6.18E-05	0.000195277	0.834142043
hsa-miR-4796-5p	1.209913361	-0.339141178	4.059552763	6.50E-05	0.000204679	0.787314174
hsa-miR-518a-3p	-1.27201288	-0.365214462	-4.056068124	6.59E-05	0.000207062	0.774038393
hsa-miR-367-3p	-1.132751718	-1.544035196	-4.053158546	6.66E-05	0.000209244	0.762961174
hsa-miR-548ao-3p	1.344677197	-1.360609624	4.051675395	6.70E-05	0.000209982	0.75731728
hsa-miR-29c-5p	1.228305251	-0.212258879	4.048050711	6.80E-05	0.000212545	0.743531795
hsa-miR-527, hsa-miR-518a-5p	-1.149273517	1.569751144	-4.047740569	6.81E-05	0.000212552	0.74235276
hsa-miR-4506	1.162922899	2.852349317	4.044767581	6.89E-05	0.000214844	0.731054702
hsa-miR-1208	1.533100657	0.297427452	4.035743402	7.15E-05	0.000221958	0.696805533
hsa-miR-3680-3p	1.363337483	-0.060293004	4.03540315	7.16E-05	0.000221992	0.695515505
hsa-miR-512-3p	1.433246348	1.153226757	4.032453227	7.24E-05	0.000224361	0.684335229
hsa-miR-4659a-5p	1.551582666	1.111292684	4.02998414	7.31E-05	0.000226045	0.674982881
hsa-miR-431-3p	1.088200107	1.364987137	4.024399048	7.48E-05	0.000230712	0.653846455
hsa-miR-4727-5p	-1.111423678	-1.810800835	-4.019951601	7.61E-05	0.000234174	0.637033887
hsa-miR-4493	1.559704683	-0.343719444	4.01395118	7.80E-05	0.000239567	0.614376676
hsa-miR-3199	1.401753839	0.329925631	3.992760608	8.49E-05	0.000260047	0.534601804
hsa-miR-4441	1.16424309	-0.97079956	3.983072856	8.82E-05	0.000269604	0.498255331
hsa-miR-7156-3p	1.454502301	-0.138084122	3.981559817	8.87E-05	0.000270582	0.492585772
hsa-miR-4501	1.603959286	-0.314553901	3.969051771	9.32E-05	0.000282648	0.44578953
hsa-miR-6781-3p	1.319211783	1.78369808	3.963992253	9.51E-05	0.000287213	0.426897456
hsa-miR-2052	1.512423741	-0.950224426	3.963808488	9.52E-05	0.000287213	0.426211687
hsa-miR-553	-1.024864022	-2.197646211	-3.958596135	9.72E-05	0.000292844	0.406772065
hsa-miR-4713-3p	1.131161524	1.124963333	3.954742091	9.86E-05	0.000296896	0.39241288
hsa-miR-496	-1.197741552	-0.975419104	-3.954520172	9.87E-05	0.000296896	0.391586442
hsa-miR-600	-1.134607587	-1.784259586	-3.936929787	0.000105817	0.00031745	0.326209974
hsa-miR-216a-5p	-1.173480627	-1.058697818	-3.926133158	0.0001104	0.000330042	0.286211334
hsa-miR-103a-3p	-1.224086171	-0.968026193	-3.914222256	0.000115675	0.000345007	0.242197829
hsa-miR-372-5p	-1.189274347	-1.023279682	-3.897528843	0.000123471	0.00036698	0.180711962
hsa-miR-19a-5p	-1.165952659	-1.399881512	-3.895096258	0.000124648	0.000370049	0.171771683
hsa-miR-519a-3p	-1.089409328	-1.632239511	-3.894201467	0.000125084	0.000370913	0.168484377
hsa-miR-6868-5p	1.110938623	1.401222467	3.887587606	0.000128348	0.000379278	0.14420708
hsa-miR-323b-3p	-1.138487015	-1.258766556	-3.887587128	0.000128348	0.000379278	0.144205328
hsa-miR-302b-5p	-1.336518957	-0.101946281	-3.885048583	0.000129623	0.000382163	0.134896927
hsa-miR-505-5p	1.101148277	1.635949289	3.870520816	0.000137149	0.000403889	0.081730341
hsa-miR-4499	1.162576158	1.463585732	3.863667733	0.000140841	0.000413812	0.056712054
hsa-miR-29a-3p	-1.174819115	-0.861888344	-3.859876182	0.000142924	0.000419452	0.042887371
hsa-miR-195-3p	-1.206660293	0.383599921	-3.845455604	0.000151117	0.000442483	-0.009582062
hsa-miR-148a-3p	-1.027964984	-2.105372946	-3.829183539	0.000160895	0.000469505	-0.068577596
hsa-miR-1269b	1.468507287	0.968717994	3.822333686	0.000165187	0.000481483	-0.093345383
hsa-miR-378f	-1.168723322	1.424016425	-3.818662106	0.000167532	0.000487764	-0.106604811
hsa-miR-320c	-1.004307437	2.173446711	-3.816652395	0.000168829	0.000490983	-0.113857793
hsa-miR-4299	1.237216099	2.279575425	3.816008582	0.000169247	0.00049164	-0.116180572
hsa-miR-3142	-1.053024673	-1.904037906	-3.810767175	0.000172682	0.000500486	-0.135077727
hsa-miR-182-3p	-1.152094007	-0.89079106	-3.808244365	0.000174359	0.000504776	-0.144165081
hsa-miR-4309	-1.151212363	-1.338584173	-3.796236894	0.000182554	0.00052731	-0.187343099
hsa-miR-6888-5p	1.033544902	-1.453443076	3.794804981	0.000183555	0.000528912	-0.192484012
hsa-miR-1307-5p	-1.102072449	1.567619843	-3.777158001	0.000196329	0.000562035	-0.255698303
hsa-miR-1269a	1.42591567	0.004899008	3.771228867	0.000200806	0.000573571	-0.276878148
hsa-miR-4760-5p	1.430618874	-1.12931573	3.768359924	0.000203006	0.000579212	-0.287115775
hsa-miR-548ao-5p	1.397367457	-1.072721214	3.750438514	0.000217278	0.000617869	-0.350908922
hsa-miR-631	-1.085464073	1.377823663	-3.723192037	0.000240803	0.000679493	-0.447372412
hsa-miR-3922-3p	-1.066262908	-0.939304957	-3.720240237	0.000243491	0.000686323	-0.457785024
hsa-miR-330-3p	-1.077447444	0.739748164	-3.715494334	0.000247872	0.000697906	-0.474510847
hsa-miR-7157-5p	1.066433454	-1.098022369	3.704702418	0.000258114	0.00072515	-0.512472938
hsa-miR-215-3p	-1.020783817	-1.800412447	-3.700887534	0.000261829	0.000733979	-0.525868557
hsa-miR-6510-3p	1.323127429	0.157000816	3.69941815	0.000263273	0.000736418	-0.531024852
hsa-miR-30a-5p	-1.099456905	-1.317813662	-3.687792604	0.000274967	0.000765789	-0.571755688
hsa-miR-324-5p	-1.149693708	-0.50880884	-3.684321092	0.000278553	0.000774095	-0.583895961
hsa-miR-6856-3p	1.122174998	-0.330313472	3.68055847	0.00028249	0.000784184	-0.597042646
hsa-miR-106b-3p	-1.029191894	1.063482606	-3.67387526	0.000289611	0.000801351	-0.620364078
hsa-miR-518e-3p	-1.233086811	-0.430769368	-3.670999767	0.000292727	0.000808229	-0.630386515
hsa-miR-1468-5p	1.200856493	1.024066619	3.666015728	0.000298203	0.000822462	-0.647741456
hsa-miR-329-3p	-1.14809383	-0.628766862	-3.661894999	0.000302802	0.000833356	-0.662074202
hsa-miR-550b-2-5p	1.124328603	0.527727099	3.655460107	0.000310119	0.000850754	-0.684426994
hsa-miR-570-3p	-1.095929682	-1.670848821	-3.64371572	0.000323904	0.000887622	-0.725131823
hsa-miR-5571-5p	-1.060807601	0.34337374	-3.635095887	0.000334386	0.000914322	-0.754931995
hsa-miR-448	-1.1536224	-1.04248761	-3.634828586	0.000334717	0.000914322	-0.755855079
hsa-miR-378e	1.064905762	0.073047368	3.634446184	0.000335189	0.000914639	-0.75717554
hsa-miR-150-5p	-1.008245792	1.534930635	-3.631007639	0.000339469	0.00092435	-0.769043443
hsa-miR-6500-3p	1.042917037	1.08809609	3.626096603	0.00034567	0.000939242	-0.785975944
hsa-miR-3190-5p	-1.019397922	0.908869916	-3.619293832	0.000354437	0.000960011	-0.809396632
hsa-miR-4293	1.292165939	-0.66631077	3.601014005	0.000379041	0.001020189	-0.872133621
hsa-miR-4314	1.146613808	1.194769761	3.593957027	0.000388962	0.001045794	-0.896276482
hsa-miR-452-3p	-1.259610716	-0.013758843	-3.590359955	0.000394112	0.001057425	-0.908566043
hsa-miR-125b-1-3p	-1.056297561	3.687504094	-3.589203596	0.000395782	0.001060794	-0.912514428
hsa-miR-520a-5p	-1.062489881	-1.48287146	-3.588037786	0.000397471	0.001063858	-0.916493919
hsa-miR-218-1-3p	1.297851096	-0.640701161	3.5742802	0.000417929	0.001112021	-0.963366933
hsa-miR-4761-5p	1.269821184	-0.897569977	3.573663457	0.000418869	0.001113367	-0.965464395
hsa-miR-580-3p	-1.029063773	-0.704383777	-3.570383338	0.000423901	0.001124412	-0.976614137
hsa-miR-8070	1.032843648	1.279202254	3.53595879	0.00048025	0.001260841	-1.093069189
hsa-miR-1284	1.181048473	0.267572148	3.530462517	0.000489873	0.001282167	-1.111567714
hsa-miR-4306	1.131993228	2.11856466	3.524715711	0.000500127	0.00130634	-1.130881481
hsa-miR-541-5p	1.02533258	-0.756191065	3.516414527	0.000515295	0.001344589	-1.158729459
hsa-miR-622	1.004020058	-0.888175194	3.514311424	0.000519206	0.001353417	-1.165775256
hsa-miR-193a-3p	-1.144577595	-0.72989061	-3.500300738	0.000545977	0.001418876	-1.212615862
hsa-miR-3140-5p	1.255969417	-1.00865316	3.489491133	0.00056751	0.001470366	-1.248638198
hsa-miR-3155b	1.036671645	0.49817059	3.488856511	0.000568798	0.001470733	-1.250749884
hsa-miR-603	1.040303995	-1.301001282	3.487690336	0.000571173	0.001473903	-1.254629382
hsa-miR-579-5p	1.197542459	1.511835288	3.482376148	0.000582114	0.001497615	-1.272293068
hsa-miR-208b-3p	1.279836808	-1.133112967	3.465098213	0.000619057	0.001584712	-1.329553068
hsa-miR-495-3p	-1.070732713	-0.884246358	-3.460470838	0.000629317	0.001607768	-1.344844347
hsa-miR-29b-2-5p	1.124057914	-0.405599164	3.460161682	0.000630008	0.001607932	-1.345865298
hsa-miR-3680-5p	1.204096221	-0.436586606	3.432267916	0.000695372	0.00175554	-1.437638387
hsa-miR-6134	1.109914418	-0.705220718	3.423893379	0.000716201	0.001804572	-1.465058972
hsa-miR-586	-1.018636374	-1.577909351	-3.415107662	0.000738678	0.001855738	-1.493760066
hsa-miR-548as-3p	1.217411628	-1.058147318	3.407950324	0.000757474	0.001899238	-1.517091749
hsa-miR-5702	1.244177623	-0.071996489	3.407246974	0.000759345	0.00190207	-1.519382133
hsa-miR-506-3p	1.029547669	1.24695068	3.406313065	0.000761836	0.001906448	-1.522422637
hsa-miR-4661-5p	-1.007818335	0.074594866	-3.404474829	0.000766761	0.001915037	-1.528405113
hsa-miR-6129	1.116543061	-0.155163328	3.390688359	0.00080466	0.002003837	-1.573178499
hsa-miR-580-5p	1.246155211	-0.612063094	3.383866063	0.000824054	0.002044196	-1.595273289
hsa-miR-654-3p	1.012804029	-0.818065352	3.369774534	0.000865502	0.002134626	-1.640781265
hsa-miR-645	1.229692974	1.291746322	3.360636029	0.000893411	0.002192919	-1.670200631
hsa-miR-4285	1.128215764	1.282534227	3.346858656	0.000937078	0.002276699	-1.714415291
hsa-miR-4438	1.038117131	-0.240801592	3.34678793	0.000937308	0.002276699	-1.714641836
hsa-miR-4704-5p	1.273854747	-0.617745346	3.343004916	0.000949644	0.002302303	-1.726752973
hsa-miR-4699-5p	1.277474752	-0.66007461	3.323486639	0.001015732	0.002453251	-1.789039966
hsa-miR-6806-3p	1.267443509	-0.573189587	3.307641047	0.001072507	0.002573415	-1.839360173
hsa-miR-449c-5p	1.178291966	1.138198619	3.288910228	0.001143423	0.002738451	-1.898557639
hsa-miR-122-5p	-1.146975497	0.377481936	-3.285005464	0.001158746	0.00276989	-1.910859413
hsa-miR-219a-5p	1.124687882	-1.386926738	3.284741038	0.00115979	0.00276989	-1.911691989
hsa-miR-548e-3p	1.146826173	-0.897768137	3.231398305	0.001389334	0.003254468	-2.07838447
hsa-miR-4781-5p	-1.032524925	-0.636937249	-3.22614454	0.001414088	0.003303401	-2.094665951
hsa-miR-6758-3p	1.138232552	0.361083074	3.192897284	0.001580458	0.003662036	-2.197132041
hsa-miR-431-5p	-1.001838626	-0.304924407	-3.185505133	0.001619831	0.003746498	-2.219780873
hsa-miR-4791	1.027660882	-1.869488695	3.174759404	0.001678688	0.003865201	-2.252618122
hsa-miR-135b-5p	1.111224033	0.580670853	3.138953631	0.001889384	0.004288735	-2.361293171
hsa-miR-3605-5p	1.011769426	0.869992425	3.121291936	0.002002076	0.004524516	-2.414477777
hsa-let-7f-2-3p	1.182015997	-0.160382116	3.093803889	0.002189863	0.004887378	-2.49669825
hsa-miR-585-3p	-1.074421626	-0.453868204	-3.089372221	0.002221616	0.004950864	-2.50989073
hsa-miR-4503	1.199603816	-0.073464214	3.078865675	0.002298598	0.005099321	-2.541097063
hsa-miR-5192	1.033875624	0.427462947	3.042274304	0.002586292	0.005669948	-2.649007865
hsa-miR-196a-3p	1.103391755	-0.975199187	3.027992238	0.002707302	0.005904957	-2.690800781
hsa-miR-451a	1.116901782	3.036047506	2.999273741	0.002966523	0.006404992	-2.77428321
hsa-let-7e-3p	1.033384724	0.180934561	2.886578596	0.004218991	0.008805299	-3.094690037
hsa-miR-646	-1.052397504	0.736062511	-2.874066249	0.004384388	0.009113416	-3.129555088
hsa-miR-4794	1.033214306	0.873218315	2.854919465	0.00464895	0.009585656	-3.182631407
hsa-miR-4637	1.04959842	-0.46352623	2.825410198	0.005085256	0.010391641	-3.263780426
