# Supplementary material for: Identification of a miRNA–mRNA regulatory network for post-stroke depression: a machine-learning approach
Source: Front Neurol. 2023 Jul 17;14:1096911. doi: 10.3389/fneur.2023.1096911 (PMC10389264; doi:10.3389/fneur.2023.1096911)
Supplement: Supplementary material 2 — Correlations between gene significance and module membership. [file Table_2.XLS]

probes	moduleColor	GS.con	p.GS.con	GS.stroke	p.GS.stroke	MMblue	p.MMblue	MMyellow	p.MMyellow	MMbrown	p.MMbrown	MMturquoise	p.MMturquoise	MMgrey	p.MMgrey
hsa-miR-7704	blue	0.215402897	0.000469324	-0.215402897	0.000469324	0.383173032	1.61E-10	-0.213281745	0.000535345	-0.009052268	0.884503146	0.111875335	0.071718462	0.068715259	0.269607498
hsa-miR-5787	blue	0.714330511	7.00E-42	-0.714330511	7.00E-42	0.648590517	1.99E-32	-0.330814798	4.68E-08	-0.294008438	1.40E-06	0.254650346	3.25E-05	0.020161577	0.746269571
hsa-miR-6089	blue	-0.175018249	0.004649492	0.175018249	0.004649492	-0.044276028	0.477184496	0.060035477	0.334921282	0.226277248	0.000234279	-0.000402319	0.994848941	0.116014288	0.061765849
hsa-miR-762	blue	-0.179943697	0.003598988	0.179943697	0.003598988	-0.22943672	0.000190244	0.152134977	0.014065224	0.073967975	0.234605062	-0.044026611	0.479672128	0.058844425	0.344615372
hsa-miR-4488	blue	0.450787128	2.04E-14	-0.450787128	2.04E-14	0.569656539	9.07E-24	-0.152303891	0.013957631	-0.195374044	0.001547128	0.050613159	0.416389301	0.016938749	0.785750745
hsa-miR-4508	blue	0.183513793	0.002977246	-0.183513793	0.002977246	0.245302595	6.40E-05	-0.176192072	0.004376743	-0.116716108	0.060196624	0.039353687	0.527552614	-0.07490216	0.228731412
hsa-miR-6090	blue	0.16068506	0.009448892	-0.16068506	0.009448892	0.359700013	2.33E-09	-0.006017946	0.923068055	0.023957822	0.700606338	0.009421642	0.87982524	0.148187422	0.016795524
hsa-miR-6784-5p	blue	0.712271579	1.52E-41	-0.712271579	1.52E-41	0.699677918	1.50E-39	-0.35329125	4.65E-09	-0.278816632	5.00E-06	0.178266461	0.003929778	0.062985014	0.311674735
hsa-miR-8069	blue	-0.083959316	0.177123673	0.083959316	0.177123673	0.309798768	3.45E-07	0.091714027	0.140258615	-0.021959588	0.724520229	-0.102497033	0.099127648	0.081504258	0.19017388
hsa-miR-6729-5p	blue	0.447671058	3.22E-14	-0.447671058	3.22E-14	0.585356569	2.64E-25	-0.255537368	3.05E-05	-0.135812795	0.028559188	0.122179427	0.049071435	0.00631977	0.91922243
hsa-miR-4466	blue	0.293398473	1.48E-06	-0.293398473	1.48E-06	0.362078397	1.79E-09	-0.076925134	0.216370663	-0.265720355	1.41E-05	0.187783384	0.002362488	0.022238362	0.721167284
hsa-miR-4516	blue	-0.555492097	1.88E-22	0.555492097	1.88E-22	-0.824824926	7.66E-66	0.259490665	2.27E-05	0.092264616	0.137883119	-0.278657473	5.06E-06	-0.045929104	0.460875854
hsa-miR-6786-5p	blue	0.236334399	0.000119547	-0.236334399	0.000119547	0.323513639	9.53E-08	-0.090840319	0.144092267	-0.1135876	0.06745317	-0.089920024	0.148216157	0.036148836	0.561736852
hsa-miR-8072	blue	-0.224125263	0.000269531	0.224125263	0.000269531	0.042613661	0.493896446	0.234170567	0.00013851	0.208910919	0.000699342	0.023636801	0.704429053	0.081734613	0.188920266
hsa-miR-4497	blue	-0.241436477	8.40E-05	0.241436477	8.40E-05	-0.311966843	2.82E-07	0.034354668	0.581327943	0.09045559	0.145805492	-0.048121615	0.439731483	-0.032591012	0.600889946
hsa-miR-6727-5p	blue	-0.311714745	2.89E-07	0.311714745	2.89E-07	-0.554521568	2.31E-22	0.068416129	0.271702725	-0.008815757	0.887500535	-0.229271964	0.000192334	-0.148762651	0.016370902
hsa-miR-2861	blue	0.129815271	0.036440071	-0.129815271	0.036440071	0.234455131	0.000135864	0.020173088	0.746129667	0.126625107	0.041335424	0.174142641	0.004862809	0.06620706	0.28751888
hsa-miR-6125	blue	0.440122075	9.62E-14	-0.440122075	9.62E-14	0.706663703	1.21E-40	-0.200298786	0.001165762	-0.230599551	0.000176082	0.098770502	0.112096519	-0.005317672	0.931997187
hsa-miR-3178	blue	0.540546968	3.96E-21	-0.540546968	3.96E-21	0.48236374	1.48E-16	-0.249718903	4.66E-05	-0.421243283	1.32E-12	0.131431432	0.034153558	-0.046042525	0.459768361
hsa-miR-1908-5p	blue	0.737327846	7.51E-46	-0.737327846	7.51E-46	0.892408381	3.79E-91	-0.333151867	3.71E-08	-0.249380286	4.78E-05	0.316730402	1.81E-07	0.061367878	0.324285876
hsa-miR-1228-5p	blue	-0.174989428	0.004656377	0.174989428	0.004656377	-0.048998176	0.431435439	0.20079301	0.001132701	0.262237761	1.84E-05	0.047049605	0.449999961	0.028399942	0.648518873
hsa-miR-6087	blue	0.621327447	3.71E-29	-0.621327447	3.71E-29	0.595971839	2.16E-26	-0.270990353	9.35E-06	-0.239136707	9.86E-05	0.197031713	0.001407584	0.029604349	0.634673025
hsa-miR-3648	blue	-0.673254454	1.09E-35	0.673254454	1.09E-35	-0.882663386	1.42E-86	0.276053099	6.25E-06	0.283143556	3.50E-06	-0.178890231	0.003803678	-0.051333251	0.409780976
hsa-miR-4745-5p	blue	-0.361035339	2.01E-09	0.361035339	2.01E-09	-0.562476227	4.30E-23	0.080313118	0.196753456	0.050796847	0.414697667	-0.155148934	0.012250923	-0.015494725	0.80362687
hsa-miR-3663-3p	blue	-0.082579977	0.184371613	0.082579977	0.184371613	-0.538391872	6.07E-21	-0.065143961	0.295346173	-0.271611916	8.90E-06	-0.195443304	0.001541053	-0.185537677	0.002669722
hsa-miR-3621	blue	-0.646531651	3.61E-32	0.646531651	3.61E-32	-0.633086556	1.58E-30	0.219810193	0.000355583	0.291821643	1.69E-06	-0.185837317	0.00262673	-0.05814754	0.350369082
hsa-miR-6126	blue	0.35245038	5.09E-09	-0.35245038	5.09E-09	0.668376041	5.10E-35	-0.153716435	0.013085804	0.015708572	0.800972881	0.251648201	4.05E-05	0.138948508	0.025054497
hsa-miR-3656	blue	-0.050876738	0.413963194	0.050876738	0.413963194	0.190482343	0.002035998	0.043715494	0.482784972	0.149238744	0.016026582	-0.022350338	0.719821998	0.039249041	0.528651927
hsa-miR-6752-5p	blue	0.305258007	5.20E-07	-0.305258007	5.20E-07	0.559284296	8.48E-23	-0.144616889	0.019652432	0.02021515	0.745618516	0.175962444	0.004428937	0.0632358	0.309748188
hsa-miR-6850-5p	blue	0.270068784	1.01E-05	-0.270068784	1.01E-05	0.252057896	3.93E-05	-0.118848342	0.055629495	-0.119747582	0.053791356	0.093289992	0.133541499	-0.06285599	0.312668963
hsa-miR-6805-5p	blue	0.453355738	1.39E-14	-0.453355738	1.39E-14	0.292078023	1.65E-06	-0.116483842	0.060712276	-0.195989971	0.001493864	0.082439526	0.185121706	-0.187663551	0.002378033
hsa-miR-1268a	blue	0.354719831	3.99E-09	-0.354719831	3.99E-09	0.769797609	3.18E-52	-0.147211837	0.017537675	-0.065593948	0.292015893	0.163321485	0.008326625	0.158902354	0.010281861
hsa-miR-4739	blue	-0.639739475	2.49E-31	0.639739475	2.49E-31	-0.643677982	8.18E-32	0.428707237	4.77E-13	0.372753282	5.41E-10	-0.139272428	0.024714506	-0.00578901	0.925986187
hsa-miR-4281	blue	0.150383809	0.015224252	-0.150383809	0.015224252	0.019334	0.756349359	0.053962379	0.386185191	-0.077737591	0.211543422	0.052837613	0.39617704	-0.053905939	0.386682903
hsa-miR-328-5p	blue	-0.067847029	0.275719475	0.067847029	0.275719475	0.14721843	0.017532565	0.171344439	0.005604793	0.152036819	0.014128081	-6.27E-05	0.999196817	0.054363671	0.382657672
hsa-miR-4532	blue	-0.530874129	2.63E-20	0.530874129	2.63E-20	-0.821322884	7.71E-65	0.155628005	0.011982377	0.13906882	0.024927748	-0.184875257	0.002767042	-0.112450405	0.070262098
hsa-miR-6803-5p	blue	0.575127196	2.70E-24	-0.575127196	2.70E-24	0.822456355	3.67E-65	-0.262384455	1.82E-05	-0.239872332	9.37E-05	0.089375928	0.150696093	0.083300575	0.180558357
hsa-miR-6765-5p	blue	-0.008616754	0.890023813	0.008616754	0.890023813	0.10493068	0.091321402	0.015415294	0.804613247	-0.012953813	0.835325589	-0.073493359	0.237629543	-0.057121155	0.35895285
hsa-miR-6798-5p	blue	0.585264451	2.70E-25	-0.585264451	2.70E-25	0.820297045	1.50E-64	-0.205058145	0.000881194	-0.261055745	2.01E-05	0.178157039	0.003952284	0.110841555	0.074398289
hsa-miR-6816-5p	blue	0.571096649	6.61E-24	-0.571096649	6.61E-24	0.689626455	4.94E-38	-0.309837311	3.43E-07	-0.191764797	0.001895771	0.286955449	2.55E-06	0.005818531	0.925609845
hsa-miR-1469	blue	0.29691503	1.09E-06	-0.29691503	1.09E-06	0.297128086	1.07E-06	-0.185946978	0.002611154	-0.076846889	0.216839683	0.180920897	0.003418077	-0.009150598	0.883257447
hsa-miR-4492	blue	0.378707261	2.72E-10	-0.378707261	2.72E-10	0.361736841	1.86E-09	-0.239611583	9.54E-05	-0.346265955	9.76E-09	0.081138146	0.192178816	-0.128621524	0.038211094
hsa-miR-663a	blue	-0.190945263	0.001984325	0.190945263	0.001984325	-0.303501293	6.09E-07	0.051400773	0.409164517	0.066554623	0.284990342	0.079008086	0.204150691	-0.025501593	0.682329725
hsa-miR-4651	blue	-0.139933142	0.024033312	0.139933142	0.024033312	0.006682196	0.914607148	0.100404661	0.106254413	0.12702283	0.040696393	-0.002188333	0.971987382	0.027186254	0.662594687
hsa-miR-1343-5p	blue	0.676084587	4.40E-36	-0.676084587	4.40E-36	0.833525203	1.96E-68	-0.274415517	7.12E-06	-0.235791473	0.000124062	0.332633061	3.91E-08	0.050493388	0.417494476
hsa-miR-4467	blue	0.327060484	6.76E-08	-0.327060484	6.76E-08	0.727561625	4.08E-44	-0.199795133	0.001200364	-0.06434741	0.301303074	0.141195574	0.022776668	0.155692857	0.011946425
hsa-miR-6781-5p	blue	0.040621588	0.514325944	-0.040621588	0.514325944	0.276981285	5.80E-06	-0.05953614	0.338963968	0.031588098	0.612144205	-0.021059303	0.735384008	-0.028942913	0.642261556
hsa-miR-1233-5p	blue	-0.508245777	1.75E-18	0.508245777	1.75E-18	-0.617650453	9.68E-29	0.233121722	0.000148684	0.219577678	0.000360877	-0.182356004	0.003167288	0.010962304	0.86036039
hsa-miR-6885-5p	blue	-0.344095014	1.22E-08	0.344095014	1.22E-08	-0.771074494	1.70E-52	0.084153006	0.176123034	-0.033789627	0.587562928	-0.226707565	0.000227767	-0.122279455	0.048884939
hsa-miR-6724-5p	blue	0.484680056	1.01E-16	-0.484680056	1.01E-16	0.677768783	2.55E-36	-0.253633887	3.51E-05	-0.313446008	2.46E-07	0.199028661	0.001254836	-0.022651705	0.716205629
hsa-miR-4530	blue	0.282873878	3.58E-06	-0.282873878	3.58E-06	0.534335464	1.35E-20	-0.071168753	0.25283818	0.135663545	0.028735978	0.354425993	4.12E-09	0.084699384	0.173322938
hsa-miR-6085	blue	-0.264363448	1.57E-05	0.264363448	1.57E-05	-0.277719036	5.46E-06	0.318044811	1.60E-07	0.149701117	0.015698261	-0.091982548	0.139096209	-0.022015069	0.72385251
hsa-miR-4674	blue	-0.254971413	3.18E-05	0.254971413	3.18E-05	-0.607743553	1.21E-27	0.02455639	0.69349875	-0.002689914	0.965570286	-0.112596104	0.06989697	-0.111624494	0.072361373
hsa-miR-1268b	blue	0.424065515	9.00E-13	-0.424065515	9.00E-13	0.767939358	7.85E-52	-0.225773993	0.000242115	-0.100151288	0.107144166	0.087761372	0.158240182	0.10985541	0.077029895
hsa-miR-128-2-5p	blue	-0.469163955	1.23E-15	0.469163955	1.23E-15	-0.865085074	2.86E-79	0.23498983	0.000131021	0.07880656	0.205310686	-0.248246491	5.19E-05	-0.111292473	0.073219556
hsa-miR-6780b-5p	blue	0.423834781	9.29E-13	-0.423834781	9.29E-13	0.676842483	3.45E-36	-0.195049503	0.001575889	0.004750345	0.939237419	0.296874426	1.09E-06	0.142346295	0.02168108
hsa-miR-4730	blue	-0.747214202	1.09E-47	0.747214202	1.09E-47	-0.786867523	5.18E-56	0.289045799	2.14E-06	0.460775761	4.53E-15	-0.145819687	0.018646149	-0.025110594	0.686941765
hsa-miR-92a-2-5p	blue	0.557360592	1.27E-22	-0.557360592	1.27E-22	0.441944966	7.40E-14	-0.266877864	1.29E-05	-0.054834738	0.378541936	0.368737224	8.54E-10	-0.032966416	0.596701359
hsa-miR-6791-5p	blue	0.498408568	9.88E-18	-0.498408568	9.88E-18	0.794217873	9.43E-58	-0.081901957	0.18801337	-0.212505773	0.000561574	0.219329057	0.000366619	0.059129251	0.342281105
hsa-miR-6789-5p	blue	0.53172366	2.23E-20	-0.53172366	2.23E-20	0.445003631	4.76E-14	-0.357013434	3.12E-09	-0.443536971	5.88E-14	0.186279313	0.002564461	-0.136357957	0.027921322
hsa-miR-7108-5p	blue	0.521707725	1.50E-19	-0.521707725	1.50E-19	0.775051023	2.36E-53	-0.285310766	2.93E-06	-0.217053313	0.000423269	0.185053635	0.002740523	0.004597528	0.941188548
hsa-miR-4687-3p	blue	0.383487541	1.55E-10	-0.383487541	1.55E-10	0.206065095	0.000829868	-0.170466038	0.005857819	0.01919171	0.758086654	0.250381184	4.44E-05	-0.095934654	0.122829014
hsa-miR-149-3p	blue	0.313546232	2.44E-07	-0.313546232	2.44E-07	0.482322382	1.49E-16	-0.05978217	0.336968209	0.051759821	0.405895727	0.196207252	0.001475478	0.11375532	0.067046775
hsa-miR-4649-5p	blue	-0.510182227	1.24E-18	0.510182227	1.24E-18	-0.825996203	3.50E-66	0.208857478	0.000701608	0.112845412	0.069275788	-0.292115287	1.65E-06	-0.114768794	0.064633512
hsa-miR-6845-5p	blue	-0.715197185	5.04E-42	0.715197185	5.04E-42	-0.780652311	1.36E-54	0.366571646	1.09E-09	0.374717385	4.32E-10	-0.238727577	0.00010142	-0.134173717	0.030552664
hsa-miR-6749-5p	blue	-0.016699921	0.788699828	0.016699921	0.788699828	-0.203520579	0.000965234	0.001765978	0.977392287	-0.080919419	0.193383977	-0.109637445	0.077621611	-0.121436003	0.050476196
hsa-miR-6875-5p	blue	0.225767682	0.000242214	-0.225767682	0.000242214	0.316986333	1.77E-07	-0.13207324	0.033279976	0.066317041	0.286717144	0.177349599	0.004121987	-0.018368745	0.76815824
hsa-miR-4725-3p	blue	0.448092209	3.03E-14	-0.448092209	3.03E-14	0.529757888	3.26E-20	-0.131518593	0.03403379	-0.038226387	0.539455656	0.217649722	0.000407685	-0.003306191	0.957688883
hsa-miR-4454	blue	0.356140431	3.42E-09	-0.356140431	3.42E-09	0.289530378	2.05E-06	-0.206047381	0.000830746	-0.448296579	2.94E-14	-0.076335868	0.219920783	-0.12917804	0.037376603
hsa-miR-4634	blue	0.406003453	9.72E-12	-0.406003453	9.72E-12	0.261488721	1.95E-05	-0.325815679	7.63E-08	-0.317424967	1.70E-07	0.328909218	5.64E-08	-0.150593217	0.015081389
hsa-miR-6726-5p	blue	0.233220267	0.000147699	-0.233220267	0.000147699	0.146939559	0.01774984	-0.131635931	0.033873118	-0.15172159	0.014331613	0.056093284	0.36767956	-0.151881102	0.014228302
hsa-miR-4665-5p	blue	0.307119764	4.40E-07	-0.307119764	4.40E-07	0.519321467	2.33E-19	-0.195398105	0.001545016	-0.074645992	0.230331603	0.341454838	1.60E-08	-0.019760544	0.75114884
hsa-miR-4505	blue	0.026523417	0.67033269	-0.026523417	0.67033269	0.341578144	1.58E-08	-0.059390717	0.340147164	0.155989793	0.011783026	0.256950536	2.74E-05	0.000266982	0.996581705
hsa-miR-6821-5p	blue	0.384457179	1.38E-10	-0.384457179	1.38E-10	0.683475174	3.91E-37	-0.005323127	0.931927593	-0.027930462	0.653949238	0.128007294	0.039150354	0.075951578	0.222258268
hsa-miR-6836-3p	blue	0.437183052	1.46E-13	-0.437183052	1.46E-13	0.261665948	1.92E-05	-0.346976862	9.06E-09	-0.499963978	7.54E-18	0.171102523	0.005673481	-0.114344696	0.06563455
hsa-miR-4442	blue	-0.342844673	1.39E-08	0.342844673	1.39E-08	-0.725930251	7.82E-44	0.149922928	0.015542856	0.254943251	3.18E-05	0.03773309	0.544706059	-0.038991346	0.531363969
hsa-miR-3180	blue	0.332154355	4.10E-08	-0.332154355	4.10E-08	0.525548852	7.27E-20	-0.065857919	0.290074014	-0.083527443	0.179369957	0.098309981	0.113787572	0.094326102	0.129262035
hsa-miR-6879-5p	blue	-0.030506828	0.624380441	0.030506828	0.624380441	0.243751429	7.14E-05	0.12916927	0.037389634	0.223654578	0.000277873	0.088148039	0.156408074	0.15078954	0.01494852
hsa-miR-4327	blue	0.483173868	1.29E-16	-0.483173868	1.29E-16	0.68335706	4.07E-37	-0.26723747	1.25E-05	-0.084704456	0.173297096	0.426049684	6.87E-13	-0.012106614	0.845956804
hsa-miR-4763-3p	blue	-0.608258212	1.06E-27	0.608258212	1.06E-27	-0.41596268	2.66E-12	0.433309279	2.52E-13	0.420692175	1.42E-12	-0.127311346	0.040238057	0.095553239	0.124331439
hsa-miR-4632-5p	blue	0.095116901	0.126067641	-0.095116901	0.126067641	0.523158262	1.14E-19	-0.111939775	0.071554055	0.118693757	0.055950663	0.087485666	0.159556369	0.168452548	0.006476827
hsa-miR-4689	blue	-0.20266888	0.001014903	0.20266888	0.001014903	-0.553716709	2.73E-22	0.078250523	0.208535953	0.069930652	0.261207914	-0.080301865	0.196816397	-0.107857792	0.082591771
hsa-miR-6799-5p	blue	-0.404375031	1.20E-11	0.404375031	1.20E-11	-0.193709901	0.001699855	0.412749857	4.06E-12	0.338018343	2.28E-08	0.059880448	0.336173095	-0.017215197	0.78234095
hsa-miR-6732-5p	blue	0.652793423	5.82E-33	-0.652793423	5.82E-33	0.853048322	7.71E-75	-0.320945573	1.22E-07	-0.238474161	0.000103209	0.169537256	0.006136446	0.063645374	0.306618669
hsa-miR-4723-5p	blue	-0.455144705	1.06E-14	0.455144705	1.06E-14	-0.518164651	2.89E-19	0.204180958	0.000928274	0.419949209	1.57E-12	0.055655133	0.3714391	-0.015664198	0.801523409
hsa-miR-6132	blue	0.400066456	2.06E-11	-0.400066456	2.06E-11	0.586606602	1.98E-25	0.00619311	0.920836018	-0.195592183	0.001528068	0.163980717	0.008065232	0.027856817	0.654802741
hsa-miR-6785-5p	blue	-0.608861077	9.12E-28	0.608861077	9.12E-28	-0.798314421	9.40E-59	0.245184675	6.45E-05	0.201515362	0.001085927	-0.247757892	5.37E-05	-0.13767689	0.026428409
hsa-miR-6722-3p	blue	0.46535189	2.24E-15	-0.46535189	2.24E-15	0.674337986	7.72E-36	-0.246434787	5.90E-05	-0.097151834	0.118128615	0.202006507	0.001055146	0.085172197	0.170926659
hsa-miR-4258	blue	-0.252272031	3.87E-05	0.252272031	3.87E-05	-0.623736011	1.96E-29	-0.011306289	0.856025513	-0.00672906	0.914010569	0.106974371	0.085152534	-0.24472195	6.67E-05
hsa-miR-3937	blue	0.088405748	0.155195909	-0.088405748	0.155195909	0.273271772	7.80E-06	0.269948581	1.01E-05	-0.140352579	0.023609326	-0.097870346	0.115420496	-0.016315005	0.793459133
hsa-miR-6075	blue	0.182936482	0.003070675	-0.182936482	0.003070675	0.360630034	2.10E-09	-0.174708694	0.004723924	-0.119076247	0.055158781	0.163894576	0.008098967	-0.047314669	0.44744849
hsa-miR-6775-5p	blue	-0.519935784	2.08E-19	0.519935784	2.08E-19	-0.538109982	6.42E-21	0.529487694	3.43E-20	0.303682168	5.99E-07	-0.078344187	0.20799012	-0.025655077	0.680522497
hsa-miR-187-5p	blue	-0.261896577	1.89E-05	0.261896577	1.89E-05	-0.599066714	1.02E-26	0.000556574	0.992873993	0.04722863	0.448275796	-0.056744015	0.362139654	-0.081027708	0.192786626
hsa-miR-711	blue	0.292020312	1.66E-06	-0.292020312	1.66E-06	0.439140191	1.11E-13	0.152947834	0.013554057	0.055183893	0.375508912	0.203049992	0.000992394	0.205153634	0.000876204
hsa-miR-6893-5p	blue	-0.041393967	0.506353395	0.041393967	0.506353395	0.32307112	9.94E-08	0.020180757	0.746036457	0.093079805	0.134422791	0.065948789	0.289407535	0.004563607	0.941621689
hsa-miR-642b-3p	blue	-0.378725856	2.72E-10	0.378725856	2.72E-10	-0.682982403	4.61E-37	0.136434655	0.027832569	0.134936352	0.02961082	-0.139763261	0.024206895	-0.028024157	0.652864028
hsa-miR-3184-5p	blue	0.503741865	3.89E-18	-0.503741865	3.89E-18	0.523242496	1.12E-19	-0.301678264	7.16E-07	-0.105159587	0.09061317	0.34054654	1.76E-08	0.124094628	0.045602097
hsa-miR-6794-5p	blue	0.301341855	7.38E-07	-0.301341855	7.38E-07	0.56964038	9.10E-24	-0.220897679	0.000331766	0.059144774	0.342154178	0.239153446	9.85E-05	0.03035417	0.626116438
hsa-miR-3620-5p	blue	0.371719319	6.09E-10	-0.371719319	6.09E-10	0.629398424	4.31E-30	-0.277157925	5.71E-06	0.083552145	0.179240908	0.3054165	5.13E-07	0.088094802	0.156659369
hsa-miR-744-5p	blue	0.388382162	8.65E-11	-0.388382162	8.65E-11	0.567882521	1.34E-23	-0.165275762	0.007572906	-0.182124635	0.003206558	0.106417918	0.086798016	0.041306114	0.507256955
hsa-miR-4433b-3p	blue	0.720184133	7.45E-43	-0.720184133	7.45E-43	0.790791653	6.23E-57	-0.374608829	4.38E-10	-0.165810109	0.007377701	0.400527053	1.94E-11	0.043381651	0.486137305
hsa-miR-4695-5p	blue	-0.125480105	0.043222471	0.125480105	0.043222471	0.355756191	3.57E-09	-0.06307165	0.311008309	0.38322932	1.60E-10	0.243256302	7.40E-05	0.094479934	0.128635789
hsa-miR-5001-5p	blue	0.509447105	1.41E-18	-0.509447105	1.41E-18	0.659772247	7.22E-34	-0.29663772	1.12E-06	-0.168299634	0.006526145	0.496815528	1.30E-17	-0.04626782	0.45757287
hsa-miR-6805-3p	blue	0.381704538	1.92E-10	-0.381704538	1.92E-10	0.278145496	5.28E-06	-0.261424215	1.96E-05	-0.46327803	3.08E-15	-0.072932162	0.241240949	-0.037786404	0.544137397
hsa-miR-7977	blue	0.439844827	1.00E-13	-0.439844827	1.00E-13	0.56382789	3.22E-23	-0.274437559	7.11E-06	-0.360543258	2.12E-09	0.01468964	0.813638498	-0.035976518	0.563604602
hsa-miR-4707-5p	blue	0.31732566	1.72E-07	-0.31732566	1.72E-07	0.370852638	6.72E-10	0.023878162	0.70155423	-0.193950898	0.001676915	0.241091768	8.61E-05	-0.071364604	0.251531409
hsa-miR-6756-5p	blue	-0.2711405	9.24E-06	0.2711405	9.24E-06	-0.296867566	1.09E-06	0.214338663	0.000501442	0.082767427	0.183374009	-0.210145065	0.000648866	-0.030807659	0.620965526
hsa-miR-486-3p	blue	-0.428968247	4.61E-13	0.428968247	4.61E-13	-0.583536001	4.02E-25	0.1251097	0.04384821	0.011923811	0.848254464	-0.198703616	0.001278614	-0.019267272	0.757163924
hsa-miR-7110-5p	blue	0.498495047	9.73E-18	-0.498495047	9.73E-18	0.634194808	1.17E-30	-0.173529545	0.005017371	-0.130507918	0.035444719	0.217088646	0.00042233	0.08602741	0.166655134
hsa-miR-1260b	blue	0.32649498	7.14E-08	-0.32649498	7.14E-08	0.493603901	2.25E-17	-0.259448522	2.27E-05	-0.261647707	1.93E-05	0.052549629	0.398760087	0.007610707	0.902796523
hsa-miR-6840-3p	blue	-0.452054481	1.69E-14	0.452054481	1.69E-14	-0.726629121	5.92E-44	0.173367269	0.005059012	0.31910955	1.45E-07	0.106001035	0.088047426	-0.11391449	0.066662953
hsa-miR-663b	blue	0.156490837	0.011511775	-0.156490837	0.011511775	-0.071370486	0.251492237	-0.15366674	0.013115644	-0.109727253	0.077377363	0.346273505	9.75E-09	-0.151288533	0.014615413
hsa-miR-760	blue	-0.671406197	1.96E-35	0.671406197	1.96E-35	-0.732604929	5.30E-45	0.301787829	7.09E-07	0.292279661	1.62E-06	-0.2768188	5.87E-06	-0.057616992	0.354789828
hsa-miR-937-5p	blue	-0.278795828	5.00E-06	0.278795828	5.00E-06	-0.400879094	1.86E-11	0.173938719	0.004913736	0.22515173	0.000252141	-0.125699333	0.042855667	-0.067138196	0.280778535
hsa-miR-6819-5p	blue	-0.072887561	0.241529604	0.072887561	0.241529604	-0.319666733	1.38E-07	-0.01386556	0.823917776	0.138697172	0.025321069	0.115348163	0.06328625	-0.062920977	0.312167931
hsa-miR-939-5p	blue	0.643018142	9.87E-32	-0.643018142	9.87E-32	0.805268284	1.66E-60	-0.386926954	1.03E-10	-0.223587709	0.000279078	0.232205331	0.000158141	0.103499289	0.095850957
hsa-miR-4534	blue	-0.425434074	7.48E-13	0.425434074	7.48E-13	-0.629245878	4.50E-30	0.195612034	0.001526345	0.318994686	1.47E-07	0.078317334	0.208146503	-0.019490648	0.754438184
hsa-miR-3679-5p	blue	0.245542911	6.29E-05	-0.245542911	6.29E-05	0.370331532	7.13E-10	-0.134788875	0.029790991	0.150728272	0.014989875	0.462088914	3.70E-15	0.108859585	0.079763364
hsa-miR-1229-5p	blue	0.117505112	0.058471848	-0.117505112	0.058471848	0.124761194	0.044443879	0.158542927	0.010457466	0.197967135	0.001334027	0.120315989	0.052655688	0.055433675	0.37334829
hsa-miR-4446-3p	blue	-0.390422878	6.76E-11	0.390422878	6.76E-11	-0.566297081	1.89E-23	0.143677261	0.020471029	0.044859293	0.471394639	-0.090909233	0.143787014	-0.057612598	0.354826586
hsa-miR-7111-5p	blue	0.384875835	1.32E-10	-0.384875835	1.32E-10	0.378919124	2.66E-10	-0.238447969	0.000103396	0.045776747	0.462365879	0.328195112	6.05E-08	-0.074961374	0.228362648
hsa-miR-6870-5p	blue	0.43031928	3.82E-13	-0.43031928	3.82E-13	0.509824365	1.32E-18	-0.114529531	0.065196715	0.008896023	0.886483111	0.153326512	0.013321548	0.048942426	0.431960372
hsa-miR-3135b	blue	-0.181064504	0.003392196	0.181064504	0.003392196	-0.056841276	0.361316126	-0.075263186	0.226489602	0.080745391	0.194346788	0.040775331	0.512733844	-0.048685711	0.43438231
hsa-miR-3185	blue	0.044189857	0.478043159	-0.044189857	0.478043159	0.436942122	1.51E-13	-0.20105656	0.001115425	0.253440986	3.56E-05	0.292137845	1.64E-06	0.054767975	0.379123593
hsa-miR-6820-5p	blue	-0.045991265	0.460268699	0.045991265	0.460268699	0.342495236	1.44E-08	-0.014014771	0.822054283	0.11660007	0.060453785	0.04609178	0.459287873	0.0712726	0.252144701
hsa-miR-3619-3p	blue	-0.440148163	9.58E-14	0.440148163	9.58E-14	-0.427603556	5.56E-13	0.105361839	0.089991068	0.296569953	1.12E-06	-0.057070878	0.359376677	-0.041711008	0.50309968
hsa-miR-8063	blue	-0.374853608	4.25E-10	0.374853608	4.25E-10	-0.578683667	1.21E-24	0.150141482	0.015391052	0.159261465	0.010109021	0.16040762	0.00957446	-0.160022184	0.009751361
hsa-miR-7975	blue	0.364004001	1.45E-09	-0.364004001	1.45E-09	0.38964541	7.43E-11	-0.266472162	1.33E-05	-0.304371896	5.63E-07	0.223052612	0.000288893	-0.100833243	0.104762663
hsa-miR-4449	blue	0.494739278	1.86E-17	-0.494739278	1.86E-17	0.423206918	1.01E-12	-0.311170126	3.04E-07	-0.13366094	0.03120022	0.433506684	2.45E-13	0.00472603	0.939547832
hsa-miR-6762-5p	blue	-0.581176099	6.90E-25	0.581176099	6.90E-25	-0.546992936	1.09E-21	0.193252739	0.00174416	0.40499329	1.11E-11	0.195123177	0.001569317	-0.165954423	0.007325757
hsa-miR-1231	blue	0.588117562	1.39E-25	-0.588117562	1.39E-25	0.775704118	1.70E-53	-0.40563019	1.02E-11	-0.189222936	0.00218285	0.446313545	3.93E-14	0.072050161	0.246994118
hsa-miR-6765-3p	blue	0.603370113	3.58E-27	-0.603370113	3.58E-27	0.457372481	7.60E-15	-0.345846278	1.02E-08	-0.443567463	5.86E-14	0.162006728	0.008870541	-0.053359289	0.391523582
hsa-miR-5572	blue	0.486051563	8.03E-17	-0.486051563	8.03E-17	0.648251824	2.20E-32	-0.314216385	2.29E-07	-0.100546577	0.105758609	0.159725722	0.00988939	0.187778239	0.002363154
hsa-miR-3131	blue	-0.167927885	0.006647447	0.167927885	0.006647447	-0.52223942	1.35E-19	0.03070734	0.622103412	0.117117042	0.059315007	0.134695217	0.029905898	-0.061894734	0.320141434
hsa-miR-6757-5p	blue	-0.420973791	1.37E-12	0.420973791	1.37E-12	-0.688854402	6.42E-38	0.139901996	0.024065056	0.241495108	8.37E-05	-0.053503925	0.390239258	-0.074797676	0.229383136
hsa-miR-1207-5p	blue	0.145933774	0.018553071	-0.145933774	0.018553071	0.444967263	4.78E-14	-0.091795771	0.139903968	0.186846668	0.002486499	0.286155031	2.73E-06	0.129487425	0.03691939
hsa-miR-6131	blue	0.221485018	0.000319528	-0.221485018	0.000319528	0.394006901	4.37E-11	0.069823983	0.261937821	-0.216542222	0.000437062	0.11668165	0.060272893	0.078781958	0.205452625
hsa-miR-125a-3p	blue	0.441358193	8.05E-14	-0.441358193	8.05E-14	0.691582051	2.53E-38	-0.260707214	2.07E-05	-0.078858807	0.205009492	0.384155467	1.43E-10	0.104182984	0.093665625
hsa-miR-4675	blue	-0.35327321	4.66E-09	0.35327321	4.66E-09	-0.593571349	3.84E-26	0.102312677	0.099739933	0.107859435	0.082587066	-0.25610576	2.92E-05	-0.035038198	0.573826859
hsa-miR-6716-5p	blue	0.537618851	7.07E-21	-0.537618851	7.07E-21	0.583836017	3.75E-25	-0.30760884	4.21E-07	-0.03088389	0.620101471	0.451076086	1.95E-14	0.107045179	0.084944956
hsa-miR-3928-3p	blue	0.330288685	4.93E-08	-0.330288685	4.93E-08	0.4533962	1.38E-14	-0.291567461	1.73E-06	0.149843117	0.015598618	0.464614109	2.51E-15	0.180750186	0.003449075
hsa-miR-8089	blue	0.148074938	0.016879671	-0.148074938	0.016879671	0.340496004	1.77E-08	0.354763242	3.97E-09	-0.088187628	0.156221402	0.088683305	0.153898331	0.087545925	0.159268002
hsa-miR-486-5p	blue	0.424797081	8.15E-13	-0.424797081	8.15E-13	0.544573696	1.77E-21	-0.331832383	4.23E-08	-0.182317404	0.003173809	0.229512878	0.000189284	0.040214155	0.518557499
hsa-miR-671-5p	blue	-0.355835855	3.54E-09	0.355835855	3.54E-09	-0.559902856	7.44E-23	0.383843155	1.49E-10	0.228156517	0.000207062	-0.077113426	0.215244962	0.00110912	0.985800116
hsa-miR-5195-3p	blue	-0.049631366	0.425499268	0.049631366	0.425499268	-0.315764293	1.99E-07	0.254863021	3.20E-05	-0.015920964	0.79833921	0.128888959	0.037808132	-0.137131176	0.02703758
hsa-miR-4667-5p	blue	0.131886478	0.033532201	-0.131886478	0.033532201	0.358920149	2.53E-09	-0.158094412	0.010680313	0.152302041	0.013958805	0.075301936	0.226249908	0.165623159	0.00744548
hsa-miR-422a	blue	-0.115245846	0.063522486	0.115245846	0.063522486	-0.11810652	0.057184745	-0.100559	0.105715296	0.049564833	0.426120775	0.039296977	0.528148207	-0.05356631	0.389686088
hsa-miR-1247-3p	blue	0.421070363	1.35E-12	-0.421070363	1.35E-12	0.585250488	2.71E-25	-0.24886589	4.96E-05	-0.10153733	0.102347913	0.047858846	0.442236026	0.196880693	0.001419802
hsa-miR-5698	blue	-0.458562317	6.34E-15	0.458562317	6.34E-15	-0.56141565	5.39E-23	0.180911616	0.003419755	0.363045407	1.61E-09	0.020779543	0.738770751	-0.030745654	0.621668726
hsa-miR-4450	blue	0.353045511	4.77E-09	-0.353045511	4.77E-09	0.565482621	2.25E-23	-0.138967007	0.025034973	0.025073387	0.687381246	0.510215678	1.23E-18	0.03916318	0.529554773
hsa-miR-3187-3p	blue	0.514691001	5.47E-19	-0.514691001	5.47E-19	0.656584982	1.89E-33	-0.328919078	5.64E-08	-0.136212722	0.028090049	0.407228592	8.30E-12	0.052672404	0.397657632
hsa-miR-6887-5p	blue	-0.422636946	1.09E-12	0.422636946	1.09E-12	-0.56598063	2.02E-23	0.432089529	2.99E-13	0.208096752	0.000734602	-0.15432931	0.012722677	-0.105417206	0.089821363
hsa-miR-504-3p	blue	-0.57747542	1.60E-24	0.57747542	1.60E-24	-0.635053503	9.20E-31	0.283546231	3.39E-06	0.410450401	5.48E-12	-0.053778333	0.387809614	-0.030887666	0.620058674
hsa-miR-4276	blue	0.597416366	1.53E-26	-0.597416366	1.53E-26	0.702886241	4.75E-40	-0.371557483	6.20E-10	-0.141274788	0.022699746	0.348749471	7.53E-09	0.02723809	0.661991033
hsa-miR-4648	blue	0.301750243	7.12E-07	-0.301750243	7.12E-07	0.559334112	8.39E-23	-0.095459537	0.124702711	0.046032121	0.459869891	0.081015137	0.192855906	0.062096079	0.318566713
hsa-miR-7641	blue	0.102086305	0.100495858	-0.102086305	0.100495858	0.380330456	2.25E-10	0.207015853	0.00078395	0.002762088	0.964647085	0.005448382	0.930329839	0.067457523	0.278491743
hsa-miR-4436b-5p	blue	0.340535333	1.76E-08	-0.340535333	1.76E-08	0.354084633	4.27E-09	-0.177509201	0.004087931	-0.075200993	0.226874679	0.122663098	0.048175131	0.142006526	0.021999724
hsa-miR-1976	blue	0.464374585	2.60E-15	-0.464374585	2.60E-15	0.434246444	2.21E-13	-0.005613282	0.928226786	-0.056677021	0.362707581	0.166012589	0.007304912	0.130268717	0.035785818
hsa-miR-6877-3p	blue	0.564787804	2.62E-23	-0.564787804	2.62E-23	0.483176201	1.29E-16	-0.00698208	0.910790457	-0.222092979	0.000307305	0.103103537	0.097134345	0.061214285	0.325500603
hsa-miR-548q	blue	0.404365023	1.20E-11	-0.404365023	1.20E-11	0.513560729	6.72E-19	-0.334658538	3.19E-08	-0.062540881	0.315105824	0.189676588	0.002128875	0.07055106	0.256990357
hsa-miR-208a-5p	blue	-0.276965896	5.80E-06	0.276965896	5.80E-06	-0.424368699	8.64E-13	0.398187568	2.60E-11	0.204825744	0.000893448	0.074014074	0.234312752	-0.062004453	0.31928269
hsa-miR-6717-5p	blue	0.179411839	0.003701049	-0.179411839	0.003701049	0.196543824	0.001447407	0.297394902	1.04E-06	-0.151224029	0.014658104	-0.093625358	0.132144566	-0.010583057	0.865144471
hsa-miR-6749-3p	blue	0.564655675	2.69E-23	-0.564655675	2.69E-23	0.570853755	6.97E-24	-0.197646734	0.001358815	-0.250799251	4.31E-05	0.122836853	0.047856497	0.112454489	0.070251841
hsa-miR-1910-5p	blue	0.748786866	5.48E-48	-0.748786866	5.48E-48	0.701049175	9.19E-40	-0.482347399	1.48E-16	-0.339410048	1.98E-08	0.421244974	1.32E-12	0.144904373	0.019407724
hsa-miR-345-3p	blue	-0.331349162	4.44E-08	0.331349162	4.44E-08	-0.493927821	2.13E-17	0.11473351	0.064716315	0.273614645	7.59E-06	-0.000423285	0.994580506	0.089312087	0.150989121
hsa-miR-6895-5p	blue	0.222623285	0.000296999	-0.222623285	0.000296999	0.396804121	3.09E-11	0.151590525	0.014416991	-0.213746773	0.000520174	-0.21327247	0.000535651	-0.017727539	0.776032583
hsa-miR-6726-3p	blue	0.394578377	4.07E-11	-0.394578377	4.07E-11	0.279034029	4.91E-06	0.162023501	0.008863408	-0.179613039	0.003662136	-0.06182015	0.320726037	-0.055219788	0.375197942
hsa-miR-4747-3p	blue	-0.246126235	6.04E-05	0.246126235	6.04E-05	-0.490201245	4.01E-17	0.218492408	0.000386572	0.087738113	0.158350903	-0.013574591	0.827554489	-0.046068678	0.459513195
hsa-miR-6756-3p	blue	0.539956947	4.46E-21	-0.539956947	4.46E-21	0.556020081	1.69E-22	-0.355951679	3.50E-09	-0.015541573	0.803045264	0.52331823	1.11E-19	-0.049120506	0.430284891
hsa-miR-1236-5p	blue	0.283140448	3.50E-06	-0.283140448	3.50E-06	0.52514374	7.85E-20	0.112770683	0.069461509	0.066939899	0.282204959	0.079349432	0.20219671	0.05826919	0.349360365
hsa-miR-92a-3p	blue	0.505260964	2.98E-18	-0.505260964	2.98E-18	0.581038183	7.12E-25	-0.360650717	2.10E-09	-0.309711667	3.47E-07	0.261451973	1.95E-05	0.155325146	0.012151536
hsa-miR-1234-3p	blue	0.384132473	1.44E-10	-0.384132473	1.44E-10	0.385089525	1.28E-10	0.066083654	0.288420275	-0.364810765	1.32E-09	0.077551244	0.212643709	0.108623526	0.080422688
hsa-miR-320a	blue	0.29931235	8.82E-07	-0.29931235	8.82E-07	0.32050002	1.27E-07	-0.091580342	0.140840093	-0.187984327	0.00233663	0.101733905	0.101681655	0.068193152	0.273271741
hsa-miR-346	blue	0.453164178	1.43E-14	-0.453164178	1.43E-14	0.525915274	6.78E-20	-0.146699692	0.017938597	-0.068717959	0.269588635	0.084014267	0.176839357	0.134427036	0.03023702
hsa-miR-4723-3p	blue	0.254195329	3.36E-05	-0.254195329	3.36E-05	0.343131925	1.35E-08	-0.244863926	6.60E-05	0.187516171	0.002397278	0.39546734	3.65E-11	-0.021575862	0.729144076
hsa-miR-4462	blue	-0.021150459	0.734281591	0.021150459	0.734281591	0.121692174	0.049988403	0.151382412	0.014553475	0.089941776	0.148117661	-0.018630097	0.764955455	0.242634666	7.73E-05
hsa-miR-939-3p	blue	0.373235195	5.12E-10	-0.373235195	5.12E-10	0.40604832	9.66E-12	-0.172707026	0.005231661	0.065197136	0.294951316	0.353792169	4.41E-09	-0.038941544	0.531888895
hsa-miR-1233-3p	blue	0.345166458	1.09E-08	-0.345166458	1.09E-08	0.343473757	1.30E-08	0.067974705	0.274814842	-0.212659567	0.000556283	-0.094888973	0.126982009	0.061216577	0.325482458
hsa-miR-6742-5p	blue	0.164519391	0.00785709	-0.164519391	0.00785709	0.168278722	0.006532916	0.042797252	0.492035618	0.047071774	0.449786254	0.061135923	0.326121476	0.012920974	0.835737141
hsa-miR-24-3p	blue	0.25145441	4.11E-05	-0.25145441	4.11E-05	0.419610027	1.64E-12	-0.234745393	0.000133215	-0.008499254	0.891514177	0.428189642	5.13E-13	-0.030230902	0.627519717
hsa-miR-3158-5p	blue	-0.135633979	0.028771112	0.135633979	0.028771112	-0.306847183	4.51E-07	0.082142665	0.186714493	0.215334364	0.000471333	0.215443801	0.000468128	0.004560832	0.941657123
hsa-miR-125b-1-3p	blue	0.219926478	0.000352962	-0.219926478	0.000352962	0.390798255	6.46E-11	0.323712212	9.35E-08	-0.111009969	0.073956253	-0.097485163	0.116866176	0.030392621	0.625678986
hsa-miR-6515-5p	blue	0.249293509	4.81E-05	-0.249293509	4.81E-05	0.343744628	1.27E-08	-0.110183971	0.076144853	0.030172189	0.628188578	0.30055672	7.91E-07	-0.052251984	0.401440346
hsa-miR-6819-3p	blue	0.497955624	1.07E-17	-0.497955624	1.07E-17	0.410294377	5.59E-12	-0.405378089	1.05E-11	-0.298172953	9.75E-07	0.313681934	2.41E-07	0.12021051	0.052864913
hsa-miR-4726-3p	blue	0.336538378	2.64E-08	-0.336538378	2.64E-08	0.392507997	5.25E-11	-0.175529734	0.004528816	-0.047238072	0.448184963	0.258817043	2.39E-05	0.195618964	0.001525743
hsa-miR-3646	blue	-0.473516909	6.18E-16	0.473516909	6.18E-16	-0.582813501	4.74E-25	0.251254837	4.17E-05	0.548726292	7.62E-22	0.135542233	0.028880366	0.055485866	0.372897813
hsa-miR-326	blue	0.424547873	8.43E-13	-0.424547873	8.43E-13	0.460289459	4.88E-15	-0.236898461	0.000115019	-0.143712765	0.02043957	0.213713585	0.000521244	0.115404614	0.063156222
hsa-miR-1914-5p	blue	0.433281896	2.53E-13	-0.433281896	2.53E-13	0.387977934	9.08E-11	-0.174556168	0.004760992	-0.272248317	8.46E-06	0.249153758	4.86E-05	0.224343593	0.000265741
hsa-miR-4269	blue	0.001948092	0.975061617	-0.001948092	0.975061617	0.254970108	3.18E-05	-0.10452924	0.092574123	0.166665608	0.007074506	-0.014804299	0.812210768	-0.011578373	0.852599789
hsa-miR-4290	blue	0.182587102	0.0031285	-0.182587102	0.0031285	0.32197809	1.10E-07	0.028536248	0.6469457	0.021413892	0.731098745	0.037655641	0.545532677	0.276249731	6.15E-06
hsa-miR-4788	blue	-0.156974879	0.011254975	0.156974879	0.011254975	-0.302756315	6.51E-07	0.014596827	0.814794651	0.292364962	1.61E-06	0.115623919	0.062653161	0.098294582	0.113844457
hsa-miR-513a-5p	blue	0.17314636	0.0051162	-0.17314636	0.0051162	0.201305325	0.001099341	-0.023400787	0.707244261	-0.065739987	0.290940501	0.031228165	0.616205696	0.257127869	2.71E-05
hsa-miR-6788-3p	blue	0.10959417	0.07773953	-0.10959417	0.07773953	0.250155325	4.52E-05	0.074877977	0.228882137	0.202229214	0.001041454	0.124827088	0.044330736	-0.044335493	0.476592449
hsa-miR-6780a-5p	blue	-0.022584482	0.717011754	0.022584482	0.717011754	-0.133630818	0.03123862	0.064441502	0.300595311	0.179091902	0.003763697	-0.037442282	0.547813059	0.025920724	0.677398913
hsa-miR-6812-3p	blue	0.352608689	5.00E-09	-0.352608689	5.00E-09	0.406167647	9.51E-12	-0.026009017	0.676361951	-0.051393133	0.409234243	0.256953074	2.74E-05	0.089922701	0.148204031
hsa-miR-3177-3p	blue	0.183767722	0.002936975	-0.183767722	0.002936975	0.316816553	1.80E-07	-0.053198287	0.392956223	-0.049734211	0.424539586	0.037769364	0.544319127	0.281653047	3.96E-06
hsa-miR-23a-3p	blue	0.386513389	1.08E-10	-0.386513389	1.08E-10	0.421587553	1.26E-12	-0.138747884	0.025267088	-0.304375065	5.63E-07	-0.110193618	0.076118991	0.200307869	0.001165146
hsa-miR-1301-5p	blue	0.204930129	0.000887925	-0.204930129	0.000887925	0.340750666	1.72E-08	0.029982859	0.63034749	0.124308154	0.045228355	0.164970018	0.007686658	0.051576665	0.407561247
hsa-miR-6771-3p	blue	0.164264174	0.007955101	-0.164264174	0.007955101	0.189227044	0.002182356	-0.138476953	0.025556641	0.068013746	0.274538622	0.092708736	0.135989543	0.120201619	0.052882582
hsa-miR-22-3p	blue	0.363535965	1.53E-09	-0.363535965	1.53E-09	0.398335534	2.56E-11	-0.201535471	0.00108465	-0.27703668	5.77E-06	0.07779443	0.211208632	-0.106419105	0.08679448
hsa-miR-495-5p	blue	0.170984096	0.00570738	-0.170984096	0.00570738	0.341788414	1.55E-08	-0.072734238	0.242523747	0.101982454	0.100844164	0.391900347	5.65E-11	0.046284464	0.457410903
hsa-miR-1288-3p	blue	-0.306881881	4.49E-07	0.306881881	4.49E-07	-0.30798558	4.07E-07	0.364365961	1.39E-09	0.283729466	3.34E-06	-0.102436423	0.099328615	0.060674719	0.329791185
hsa-miR-3678-3p	blue	0.198320609	0.001307162	-0.198320609	0.001307162	0.402785808	1.46E-11	-0.0484801	0.436327719	0.089880963	0.148393153	0.136924584	0.02727132	0.146462019	0.01812735
hsa-miR-512-5p	blue	0.355076653	3.84E-09	-0.355076653	3.84E-09	0.421009568	1.36E-12	-0.196242492	0.001472516	-0.173457066	0.005035931	0.032733931	0.59929376	0.162112338	0.008825713
hsa-miR-3649	blue	-0.12734867	0.040179082	0.12734867	0.040179082	-0.218960894	0.000375278	0.164170138	0.007991487	0.235418283	0.000127257	-0.011064847	0.859067709	0.078626485	0.206351235
hsa-miR-8087	blue	0.20425348	0.000924296	-0.20425348	0.000924296	0.125538134	0.043125124	0.053932981	0.386444389	0.024514401	0.693996475	-0.035844845	0.565033793	0.098512181	0.113042641
hsa-miR-6767-5p	blue	-0.604034926	3.03E-27	0.604034926	3.03E-27	-0.480614181	1.97E-16	0.516423653	3.98E-19	0.379349339	2.53E-10	-0.248273243	5.18E-05	-0.061076356	0.32659395
hsa-miR-3200-3p	blue	0.309063929	3.69E-07	-0.309063929	3.69E-07	0.350883918	6.01E-09	-0.29264544	1.57E-06	-0.128102119	0.039004091	0.140426026	0.023535749	0.088961261	0.152607121
hsa-miR-3127-5p	blue	-0.311583608	2.93E-07	0.311583608	2.93E-07	-0.256016585	2.94E-05	0.11057054	0.075114129	0.322370779	1.06E-07	0.002920045	0.962626769	0.050570514	0.416782601
hsa-miR-1267	blue	-0.039231422	0.528837134	0.039231422	0.528837134	0.004344987	0.944413686	-0.01103099	0.859494476	0.028259262	0.650144155	-0.00956341	0.878030928	0.059480684	0.339414863
hsa-miR-551b-3p	blue	-0.405458639	1.04E-11	0.405458639	1.04E-11	-0.321839508	1.12E-07	0.356692256	3.23E-09	0.303867736	5.89E-07	-0.146603435	0.018014835	0.097682425	0.116124051
hsa-miR-4681	blue	-0.376157273	3.66E-10	0.376157273	3.66E-10	-0.380685452	2.16E-10	0.122719157	0.048072136	0.338619586	2.14E-08	-0.027514768	0.658772749	0.081667334	0.189285776
hsa-miR-3650	blue	-0.536628405	8.60E-21	0.536628405	8.60E-21	-0.487545994	6.26E-17	0.352911783	4.84E-09	0.471156035	9.00E-16	-0.213697337	0.000521768	-0.063552072	0.30732974
hsa-miR-4420	blue	-0.515221805	4.96E-19	0.515221805	4.96E-19	-0.428275749	5.07E-13	0.183405149	0.002994629	0.447710128	3.20E-14	-0.06637641	0.286284977	-0.073505649	0.237550876
hsa-miR-3665	brown	0.180413592	0.003510941	-0.180413592	0.003510941	-0.071504249	0.250602527	-0.029381279	0.637228047	-0.289212542	2.11E-06	-0.141133724	0.022836886	0.107544489	0.083492743
hsa-miR-1237-5p	brown	-0.243864463	7.09E-05	0.243864463	7.09E-05	-0.108188929	0.081648048	0.212751038	0.000553158	0.290418281	1.90E-06	0.030634853	0.62292617	0.092774464	0.135711003
hsa-miR-3940-5p	brown	-0.478255303	2.89E-16	0.478255303	2.89E-16	-0.203953968	0.000940829	0.283473871	3.41E-06	0.485407493	8.94E-17	-0.021839224	0.725969533	0.063737903	0.305914554
hsa-miR-4463	brown	-0.072834581	0.241872801	0.072834581	0.241872801	-0.112525568	0.070073542	0.0214872	0.730213845	0.337708873	2.35E-08	0.171679084	0.005511006	0.019690477	0.752002342
hsa-miR-1227-5p	brown	-0.135055714	0.02946568	0.135055714	0.02946568	0.006944865	0.911263984	0.242188149	7.97E-05	0.229308313	0.000191871	0.02695923	0.665241005	0.079711156	0.200140909
hsa-miR-4741	brown	-0.419452729	1.68E-12	0.419452729	1.68E-12	-0.088949361	0.152662231	0.305033734	5.31E-07	0.3328625	3.82E-08	-0.050142573	0.420741468	0.091842724	0.139700574
hsa-miR-7114-5p	brown	-0.155199577	0.012222286	0.155199577	0.012222286	0.05954107	0.33892391	0.069389216	0.264927293	0.413561542	3.65E-12	0.173067839	0.005136666	0.101765656	0.101574365
hsa-miR-6880-5p	brown	-0.661568035	4.18E-34	0.661568035	4.18E-34	-0.498907066	9.06E-18	0.263709326	1.65E-05	0.591118671	6.87E-26	0.166151958	0.007255184	-0.075900695	0.222569091
hsa-miR-8071	brown	-0.285829048	2.80E-06	0.285829048	2.80E-06	0.116241026	0.061255238	0.242939652	7.56E-05	0.430713906	3.62E-13	0.081768051	0.188738798	0.105108973	0.090769389
hsa-miR-4481	brown	-0.301874622	7.04E-07	0.301874622	7.04E-07	-0.024385491	0.69552536	0.507387629	2.04E-18	0.479096575	2.52E-16	0.264276582	1.58E-05	0.060336769	0.332496997
hsa-miR-7109-3p	brown	0.000893916	0.988555122	-0.000893916	0.988555122	0.075690653	0.22385542	0.114400295	0.065502595	0.246499462	5.88E-05	-0.059762205	0.337129882	0.146395066	0.018180834
hsa-miR-4721	brown	-0.474715716	5.10E-16	0.474715716	5.10E-16	-0.272310342	8.42E-06	0.293416265	1.47E-06	0.644708749	6.09E-32	0.246908252	5.71E-05	0.076045235	0.221686966
hsa-miR-6860	brown	-0.344228407	1.21E-08	0.344228407	1.21E-08	-0.079759451	0.199867586	0.27067056	9.59E-06	0.39419859	4.26E-11	-0.051186505	0.411122618	0.063814408	0.305333183
hsa-miR-6731-5p	brown	-0.361727429	1.86E-09	0.361727429	1.86E-09	-0.133868648	0.030936521	0.304136521	5.75E-07	0.612756246	3.40E-28	0.195875775	0.001503611	0.126713685	0.041192377
hsa-miR-6127	brown	-0.142508665	0.021530222	0.142508665	0.021530222	0.135464189	0.028973582	0.305293123	5.19E-07	0.448060718	3.04E-14	0.044537241	0.474586756	0.156679624	0.011411009
hsa-miR-6875-3p	brown	-0.098815117	0.111933745	0.098815117	0.111933745	0.055565581	0.372210399	0.194124491	0.001660568	0.491429856	3.26E-17	0.08958552	0.149737097	0.083901644	0.177422427
hsa-miR-7160-5p	brown	-0.147292874	0.017474958	0.147292874	0.017474958	-0.013610248	0.827108624	0.19342452	0.00172739	0.52385253	1.00E-19	0.273707883	7.54E-06	-0.107361545	0.084022489
hsa-miR-6779-3p	brown	0.020990627	0.736214918	-0.020990627	0.736214918	0.167502721	0.006788644	0.14108399	0.022885407	0.32550012	7.87E-08	0.068519784	0.270975432	0.14158514	0.02240053
hsa-miR-6747-3p	brown	-0.044962544	0.470373737	0.044962544	0.470373737	-0.060858041	0.328329356	0.161184555	0.009226499	0.444964695	4.78E-14	0.199056503	0.001252818	0.217962769	0.000399719
hsa-miR-5088-5p	brown	-0.267502124	1.23E-05	0.267502124	1.23E-05	-0.033823729	0.587185755	0.283460882	3.41E-06	0.470809198	9.50E-16	-0.059568616	0.338700096	0.011901305	0.848537436
hsa-miR-7110-3p	brown	-0.04645489	0.455754336	0.04645489	0.455754336	0.093222933	0.133822189	0.127941841	0.039251583	0.451270792	1.90E-14	0.260228977	2.14E-05	-0.057653875	0.354481374
hsa-miR-6780b-3p	brown	-0.066473798	0.28557701	0.066473798	0.28557701	0.116641291	0.060362328	0.153977335	0.012930122	0.565093284	2.45E-23	0.345769611	1.03E-08	-0.0501111	0.421033488
hsa-miR-4487	brown	-0.162456711	0.008680931	0.162456711	0.008680931	0.015282843	0.806258701	0.227891887	0.000210707	0.282989838	3.55E-06	-0.065219537	0.294785085	0.177165534	0.004161581
hsa-miR-5189-3p	brown	-0.191173728	0.001959267	0.191173728	0.001959267	-0.114861096	0.064417311	0.383999547	1.46E-10	0.429155223	4.49E-13	0.051966975	0.404016864	0.05170919	0.406355737
hsa-miR-6754-3p	brown	-0.102974479	0.097555809	0.102974479	0.097555809	0.074446658	0.231582229	0.123629642	0.046424936	0.620203762	4.98E-29	0.330511391	4.82E-08	-0.00543529	0.930496817
hsa-miR-6802-3p	brown	-0.16548568	0.007495677	0.16548568	0.007495677	-0.02281794	0.714213521	0.011223535	0.857067981	0.608696245	9.51E-28	0.414941891	3.05E-12	-0.092703079	0.136013537
hsa-miR-6748-3p	brown	0.035650789	0.567143266	-0.035650789	0.567143266	0.063197266	0.310043697	0.126581577	0.041405874	0.426947758	6.08E-13	0.248706364	5.02E-05	-0.069497403	0.264181225
hsa-miR-3663-5p	brown	-0.401107261	1.81E-11	0.401107261	1.81E-11	-0.206276054	0.00081947	0.343841339	1.26E-08	0.623167748	2.28E-29	0.159530105	0.009981413	0.112738336	0.069542026
hsa-miR-5189-5p	brown	-0.216929251	0.000426579	0.216929251	0.000426579	0.052258617	0.4013805	0.201158416	0.001108813	0.427926617	5.32E-13	0.022075566	0.723124672	0.146529043	0.018073948
hsa-miR-6870-3p	brown	-0.116814622	0.059979006	0.116814622	0.059979006	-0.022451036	0.718612928	0.179832388	0.003620134	0.291467566	1.74E-06	-0.018828785	0.762523269	0.095974615	0.122672425
hsa-miR-134-5p	brown	0.223601089	0.000278836	-0.223601089	0.000278836	0.163257736	0.008352298	0.194873066	0.001591729	-0.181044198	0.003395844	-0.083010895	0.182084223	0.183172274	0.003032199
hsa-miR-4646-5p	brown	-0.477744642	3.14E-16	0.477744642	3.14E-16	-0.258877782	2.37E-05	0.260843611	2.05E-05	0.421896925	1.21E-12	0.003429482	0.956112617	0.1436213	0.020520702
hsa-miR-6761-3p	brown	-0.188184673	0.002311106	0.188184673	0.002311106	-0.031011808	0.618652719	0.173264481	0.00508555	0.671700057	1.79E-35	0.202113195	0.001048566	-0.040481854	0.51577519
hsa-miR-3944-3p	brown	-0.01368301	0.826198968	0.01368301	0.826198968	0.100250932	0.106793555	0.039288558	0.528236662	0.514120145	6.07E-19	0.395958197	3.43E-11	-0.011604802	0.852267172
hsa-miR-6776-3p	brown	-0.116966559	0.059644647	0.116966559	0.059644647	0.009875968	0.874077186	0.072641965	0.243123418	0.672927197	1.21E-35	0.482475633	1.45E-16	0.043140228	0.488569354
hsa-miR-6882-3p	brown	-0.108561826	0.080595744	0.108561826	0.080595744	-0.048557366	0.435596076	0.183921151	0.002912882	0.664792334	1.56E-34	0.366056862	1.15E-09	0.043188759	0.488079947
hsa-miR-8064	brown	-0.085601251	0.168773587	0.085601251	0.168773587	0.203680849	0.000956142	0.206289264	0.000818823	0.535644835	1.04E-20	0.334580454	3.22E-08	0.101578889	0.102206767
hsa-miR-4748	brown	-0.100430962	0.106162392	0.100430962	0.106162392	-0.110345617	0.075712462	0.163880185	0.008104616	0.352683045	4.96E-09	0.060592663	0.330446864	0.154629843	0.012547874
hsa-miR-4268	brown	-0.319862787	1.35E-07	0.319862787	1.35E-07	-0.167174506	0.006899472	0.185538081	0.002669663	0.465864217	2.06E-15	0.279168715	4.85E-06	0.152548947	0.013802822
hsa-miR-6740-3p	brown	-0.234096232	0.000139209	0.234096232	0.000139209	-0.13456465	0.030066719	0.322654345	1.03E-07	0.672049386	1.60E-35	0.159915967	0.009800617	0.058672528	0.346029012
hsa-miR-8085	brown	-0.444920294	4.82E-14	0.444920294	4.82E-14	-0.276210356	6.17E-06	0.404605103	1.16E-11	0.486980437	6.88E-17	-0.036138072	0.561853442	0.059971482	0.335437664
hsa-miR-1972	brown	-0.030757759	0.621531408	0.030757759	0.621531408	0.108792519	0.079950237	-0.011373889	0.855174137	0.199294215	0.001235711	-0.040971134	0.510709886	0.114854447	0.064432866
hsa-miR-4440	brown	-0.409815606	5.95E-12	0.409815606	5.95E-12	-0.27489259	6.86E-06	0.373533459	4.95E-10	0.663735586	2.15E-34	0.026415344	0.671597676	0.095748499	0.123560522
hsa-miR-6849-5p	brown	-0.084406881	0.174817826	0.084406881	0.174817826	0.187397088	0.002412931	0.109284346	0.078587987	0.572885954	4.45E-24	0.37094357	6.65E-10	0.054117228	0.384821672
hsa-miR-6809-3p	brown	-0.100443096	0.106119955	0.100443096	0.106119955	-0.014162518	0.820210063	0.133603169	0.031273904	0.579524766	1.00E-24	0.382016015	1.85E-10	0.072504626	0.244017884
hsa-miR-487b-5p	brown	-0.381031847	2.07E-10	0.381031847	2.07E-10	-0.261501779	1.95E-05	0.446079798	4.07E-14	0.50371909	3.91E-18	-0.088973315	0.152551311	-0.046571594	0.454621887
hsa-miR-6778-3p	brown	-0.212406549	0.000565013	0.212406549	0.000565013	-0.072433808	0.244480009	0.169983118	0.006001243	0.689561021	5.05E-38	0.290065225	1.96E-06	-0.085913186	0.167220986
hsa-miR-3173-5p	brown	-0.122244799	0.048949485	0.122244799	0.048949485	0.04543374	0.465730167	0.101403206	0.10280448	0.646318493	3.84E-32	0.353945686	4.34E-09	-0.044701049	0.472961651
hsa-miR-26b-3p	brown	-0.10222296	0.100038982	0.10222296	0.100038982	0.129462996	0.036955319	0.057223287	0.358092868	0.264290478	1.57E-05	0.027194574	0.662497773	-0.00222544	0.971512579
hsa-miR-574-5p	brown	-0.205433069	0.000861751	0.205433069	0.000861751	-0.030893103	0.619997071	0.057683067	0.354237364	0.633617533	1.37E-30	0.311647657	2.91E-07	-0.028351181	0.649082017
hsa-miR-6883-3p	brown	-0.324435965	8.72E-08	0.324435965	8.72E-08	-0.165380079	0.00753444	0.250188694	4.51E-05	0.583351191	4.19E-25	-0.045923482	0.460930788	0.078397386	0.207680555
hsa-miR-3191-5p	brown	-0.086539642	0.164135185	0.086539642	0.164135185	0.021865957	0.725647564	0.08822644	0.156038554	0.678276464	2.16E-36	0.440707521	8.84E-14	-0.00694636	0.911244969
hsa-miR-6890-5p	brown	-0.201434342	0.001091083	0.201434342	0.001091083	-0.02728674	0.661424695	0.235644533	0.000125311	0.636434842	6.27E-31	0.301342589	7.38E-07	0.073311094	0.238798263
hsa-miR-1304-3p	brown	-0.158694963	0.010382865	0.158694963	0.010382865	-0.005719225	0.926875905	0.140424371	0.023537404	0.567030985	1.61E-23	0.2806602	4.30E-06	-0.014391836	0.817349611
hsa-miR-5190	brown	0.20928817	0.000683541	-0.20928817	0.000683541	0.157368789	0.01104974	-0.071988553	0.247399522	-0.159286404	0.010097114	-0.063894359	0.304726407	0.341485315	1.60E-08
hsa-miR-6747-5p	brown	-0.044066026	0.479278543	0.044066026	0.479278543	0.111436114	0.072847273	0.083558562	0.179207398	0.58784139	1.48E-25	0.443303966	6.09E-14	-0.109003904	0.079362428
hsa-miR-6736-3p	brown	-0.249146935	4.86E-05	0.249146935	4.86E-05	-0.105191895	0.090513565	0.135382158	0.029071838	0.702900522	4.73E-40	0.288006575	2.34E-06	-0.0942899	0.129409751
hsa-miR-342-3p	brown	-0.170735783	0.00577905	0.170735783	0.00577905	-0.027719743	0.656392542	0.161345152	0.009155989	0.283078723	3.52E-06	-0.067971605	0.274836781	0.278557526	5.10E-06
hsa-miR-1250-3p	brown	-0.199003482	0.001256663	0.199003482	0.001256663	-0.085750454	0.168029619	0.282168798	3.80E-06	0.677736649	2.58E-36	0.120807051	0.051690665	0.079393084	0.201947814
hsa-miR-6753-3p	brown	-0.204674351	0.000901515	0.204674351	0.000901515	-0.100252402	0.106788391	0.205690963	0.000848607	0.740983456	1.61E-46	0.315295415	2.07E-07	0.028033984	0.652750247
hsa-miR-6780a-3p	brown	-0.009214965	0.882442179	0.009214965	0.882442179	0.058652434	0.346194501	0.338109929	2.26E-08	0.372587215	5.52E-10	-0.017703396	0.776329521	-0.06753805	0.277917057
hsa-miR-6772-3p	brown	-0.115607422	0.062690887	0.115607422	0.062690887	-0.062760571	0.313405567	0.294113316	1.39E-06	0.437502915	1.40E-13	0.048542611	0.435735736	-0.050483215	0.41758842
hsa-miR-6762-3p	brown	-0.328746039	5.73E-08	0.328746039	5.73E-08	-0.182834399	0.003087469	0.159659719	0.009920355	0.685934359	1.72E-37	0.192583165	0.001810958	-0.114863297	0.064412162
hsa-miR-6876-5p	brown	-0.378618025	2.75E-10	0.378618025	2.75E-10	-0.213106757	0.000541159	0.410908262	5.16E-12	0.633333855	1.48E-30	0.007678462	0.901935475	0.079378407	0.202031476
hsa-miR-1273h-3p	brown	-0.000315533	0.995960089	0.000315533	0.995960089	0.141866894	0.022131844	0.003290071	0.957894984	0.244212756	6.91E-05	0.016360924	0.792890965	0.118473898	0.056410089
hsa-miR-192-5p	brown	-0.109950011	0.07677422	0.109950011	0.07677422	0.08769764	0.158543702	-0.007473808	0.90453659	0.377893012	2.99E-10	0.296191548	1.16E-06	0.165456467	0.007506383
hsa-miR-3692-5p	brown	-0.404062083	1.24E-11	0.404062083	1.24E-11	-0.352413289	5.11E-09	0.322134758	1.09E-07	0.625189071	1.34E-29	0.030753095	0.62158432	0.012244272	0.844227432
hsa-let-7b-3p	brown	-0.08367901	0.178579228	0.08367901	0.178579228	0.01006844	0.871644042	-0.051470612	0.408527485	0.223924776	0.000273055	0.025052227	0.687631234	0.009494357	0.878904829
hsa-miR-6508-5p	brown	-0.188929205	0.00221846	0.188929205	0.00221846	-0.05671681	0.362370212	0.160219126	0.009660613	0.343232653	1.34E-08	-0.024222276	0.697462878	0.098456116	0.113248807
hsa-miR-4733-3p	brown	-0.429132275	4.50E-13	0.429132275	4.50E-13	-0.324021253	9.07E-08	0.248320178	5.16E-05	0.62428921	1.70E-29	0.317980272	1.61E-07	0.003078771	0.960596857
hsa-miR-194-3p	brown	-0.320911127	1.22E-07	0.320911127	1.22E-07	-0.105105184	0.09078109	0.087405468	0.159940766	0.520066233	2.03E-19	0.213412033	0.000531054	0.120232048	0.052822136
hsa-miR-7152-5p	brown	-0.301987844	6.97E-07	0.301987844	6.97E-07	-0.141587545	0.022398225	0.258414947	2.46E-05	0.751641933	1.54E-48	0.241652646	8.28E-05	-0.056708885	0.362437397
hsa-miR-125a-5p	brown	-0.077881852	0.210694443	0.077881852	0.210694443	0.017711235	0.776233103	-0.061481134	0.323392042	0.313764635	2.39E-07	0.166128903	0.00726339	0.120667711	0.051962984
hsa-miR-6793-5p	brown	-0.385849531	1.17E-10	0.385849531	1.17E-10	-0.178726329	0.003836453	0.152826972	0.013629014	0.662860381	2.82E-34	0.315232699	2.09E-07	-0.080038035	0.198296229
hsa-miR-4780	brown	-0.078320243	0.208129558	0.078320243	0.208129558	0.020654091	0.740291098	0.135637883	0.02876647	0.419081189	1.76E-12	-0.013568777	0.827627198	0.073623222	0.236799284
hsa-miR-365b-5p	brown	0.10199231	0.100811067	-0.10199231	0.100811067	0.158415479	0.010520367	-0.015336606	0.805590692	0.307098093	4.41E-07	0.186615012	0.002518068	-0.149428525	0.015891104
hsa-miR-5002-3p	brown	-0.264278225	1.58E-05	0.264278225	1.58E-05	-0.144188694	0.020021879	0.388292118	8.75E-11	0.520723974	1.80E-19	-0.074271109	0.232687597	0.066965038	0.282023858
hsa-miR-6744-5p	brown	-0.293846326	1.42E-06	0.293846326	1.42E-06	-0.3127576	2.63E-07	0.215378863	0.000470028	0.522131894	1.38E-19	0.345015625	1.11E-08	-0.063608943	0.306896181
hsa-miR-642b-5p	brown	-0.246632783	5.82E-05	0.246632783	5.82E-05	-0.175336466	0.004574078	0.165297898	0.007564729	0.705248453	2.02E-40	0.375909461	3.77E-10	-0.117056924	0.059446517
hsa-miR-6783-3p	brown	-0.326215991	7.34E-08	0.326215991	7.34E-08	-0.209533714	0.000673434	0.146792045	0.017865716	0.724564058	1.34E-43	0.312044754	2.80E-07	0.008162226	0.895791152
hsa-miR-214-3p	brown	-0.157898101	0.010779165	0.157898101	0.010779165	0.006922977	0.91154251	-0.016735301	0.788262755	0.482749888	1.39E-16	0.383657012	1.52E-10	-0.001682762	0.97845734
hsa-miR-7151-3p	brown	-0.315113854	2.11E-07	0.315113854	2.11E-07	-0.22989372	0.000184556	0.247534071	5.46E-05	0.682607478	5.22E-37	0.229195971	0.000193305	0.000181931	0.997670645
hsa-miR-6751-3p	brown	-0.34466862	1.15E-08	0.34466862	1.15E-08	-0.247790083	5.36E-05	0.210974647	0.000616854	0.743400174	5.72E-47	0.307473491	4.26E-07	0.067919714	0.275204229
hsa-miR-4804-3p	brown	-0.23402605	0.000139872	0.23402605	0.000139872	-0.112332679	0.070558257	0.192924887	0.001776581	0.484053418	1.12E-16	-0.042053748	0.499594616	0.115598314	0.062711726
hsa-miR-4529-3p	brown	-0.04199095	0.50023586	0.04199095	0.50023586	0.135608768	0.028801098	-0.057761713	0.353580495	0.288382863	2.26E-06	0.118251249	0.056878524	0.163524911	0.008245172
hsa-miR-6868-3p	brown	-0.335262808	3.01E-08	0.335262808	3.01E-08	-0.217716156	0.000405982	0.310406472	3.26E-07	0.608509277	9.96E-28	-0.007571843	0.903290451	-0.062858667	0.312648315
hsa-miR-3945	brown	-0.366086604	1.15E-09	0.366086604	1.15E-09	-0.241059614	8.63E-05	0.270331702	9.85E-06	0.747820816	8.38E-48	0.336092271	2.77E-08	-0.031613793	0.611854712
hsa-miR-527, hsa-miR-518a-5p	brown	0.240518705	8.96E-05	-0.240518705	8.96E-05	0.003588625	0.954078238	-0.026917733	0.665725159	-0.319802572	1.36E-07	0.019544558	0.753780796	-0.018906624	0.761571057
hsa-miR-6738-3p	brown	-0.260049661	2.17E-05	0.260049661	2.17E-05	-0.126303215	0.04185878	0.149132338	0.016102983	0.7590039	5.41E-50	0.268296632	1.15E-05	-0.067242044	0.280033461
hsa-miR-500b-3p	brown	-0.229105395	0.000194469	0.229105395	0.000194469	-0.099009982	0.111224961	0.134512679	0.030130938	0.625027913	1.39E-29	0.355579966	3.64E-09	-0.118559851	0.056230109
hsa-miR-5581-3p	brown	-0.190951111	0.00198368	0.190951111	0.00198368	-0.026047614	0.675908831	0.093907827	0.130976722	0.519521177	2.25E-19	0.274084917	7.31E-06	-0.075506587	0.224987012
hsa-miR-1292-5p	brown	0.282594542	3.67E-06	-0.282594542	3.67E-06	0.271915164	8.69E-06	-0.036854642	0.554117866	-0.227180935	0.000220799	-0.134014808	0.030752102	0.143168983	0.020926039
hsa-miR-8077	brown	-0.221269514	0.000323969	0.221269514	0.000323969	-0.042632275	0.493707613	0.123712593	0.046277241	0.683480065	3.91E-37	0.526869289	5.66E-20	-0.123383957	0.046864692
hsa-miR-3682-3p	brown	-0.287654629	2.41E-06	0.287654629	2.41E-06	-0.193368687	0.001732824	0.113383615	0.067950151	0.533407372	1.61E-20	0.382387938	1.77E-10	-0.094518253	0.128480161
hsa-miR-6509-3p	brown	-0.150062941	0.015445455	0.150062941	0.015445455	-0.059403347	0.340044299	0.30776618	4.15E-07	0.480146602	2.12E-16	-0.014416362	0.817043821	-0.016648869	0.789330616
hsa-let-7d-3p	brown	-0.167626675	0.006747205	0.167626675	0.006747205	-0.02068631	0.739900542	0.10561558	0.089215431	0.407669239	7.85E-12	-0.138595371	0.025429734	-0.018170264	0.770593191
hsa-miR-4786-3p	brown	-0.036975848	0.552814567	0.036975848	0.552814567	0.034265359	0.582311383	-0.045554333	0.464545829	0.209502381	0.000674716	0.107766861	0.082852452	-0.125151504	0.04377721
hsa-miR-4297	brown	-0.259618351	2.25E-05	0.259618351	2.25E-05	-0.075047	0.227830143	0.052655824	0.397806409	0.677947605	2.41E-36	0.274993805	6.80E-06	0.009432375	0.879689371
hsa-miR-7976	brown	-0.225052931	0.000253768	0.225052931	0.000253768	-0.060041837	0.334869991	0.191440636	0.001930358	0.521829936	1.46E-19	0.095253849	0.125520711	-0.080456802	0.195951101
hsa-miR-6730-5p	brown	-0.336076732	2.77E-08	0.336076732	2.77E-08	-0.253822647	3.46E-05	0.268879227	1.10E-05	0.683151535	4.36E-37	0.238693715	0.000101657	-0.03550474	0.568733345
hsa-miR-6883-5p	brown	-0.274774037	6.92E-06	0.274774037	6.92E-06	-0.071263369	0.25220629	0.22428192	0.000266807	0.711746461	1.85E-41	0.2360265	0.000122088	0.045816932	0.461972616
hsa-miR-4305	brown	-0.273904945	7.42E-06	0.273904945	7.42E-06	-0.105046281	0.090963185	0.146776449	0.017878006	0.653006442	5.46E-33	0.236909128	0.000114935	0.01939199	0.75564169
hsa-miR-6837-3p	brown	0.390565935	6.64E-11	-0.390565935	6.64E-11	0.252271081	3.87E-05	-0.155985075	0.011785607	-0.425769023	7.14E-13	-0.179751599	0.003635553	0.038395239	0.537664285
hsa-miR-1273g-5p	brown	-0.354171091	4.23E-09	0.354171091	4.23E-09	-0.109975657	0.076705023	0.175280509	0.004587259	0.562747738	4.05E-23	0.122876001	0.047784951	0.013760994	0.825224278
hsa-miR-4669	brown	-0.391551139	5.89E-11	0.391551139	5.89E-11	-0.174444613	0.004788268	0.24486439	6.60E-05	0.747032492	1.18E-47	0.395206435	3.77E-11	-0.02192718	0.724910364
hsa-miR-6876-3p	brown	-0.34888622	7.42E-09	0.34888622	7.42E-09	-0.282093328	3.82E-06	0.304278266	5.68E-07	0.594158268	3.34E-26	-0.009519126	0.878591351	-0.081163471	0.192039634
hsa-miR-6873-3p	brown	-0.46532768	2.24E-15	0.46532768	2.24E-15	-0.272394487	8.37E-06	0.296654659	1.11E-06	0.780401378	1.55E-54	0.248555767	5.07E-05	-0.006267664	0.919886202
hsa-miR-6514-3p	brown	-0.403452662	1.34E-11	0.403452662	1.34E-11	-0.216080588	0.000449877	0.201035707	0.001116783	0.636995146	5.37E-31	0.126211889	0.042008278	0.049710252	0.424763041
hsa-miR-2113	brown	-0.116243338	0.061250049	0.116243338	0.061250049	-0.053795429	0.38765855	0.042669142	0.493333711	0.53373292	1.51E-20	0.285751776	2.82E-06	-0.054834788	0.378541504
hsa-miR-1204	brown	-0.157501343	0.010981423	0.157501343	0.010981423	-0.087409213	0.159922803	0.184568786	0.002813148	0.369120427	8.18E-10	-0.089726002	0.149096908	0.297210575	1.06E-06
hsa-miR-6852-3p	brown	-0.42744287	5.68E-13	0.42744287	5.68E-13	-0.248221395	5.19E-05	0.31926376	1.43E-07	0.466301016	1.93E-15	-0.126548045	0.041460213	-0.008268346	0.894444131
hsa-miR-5685	brown	-0.50004156	7.44E-18	0.50004156	7.44E-18	-0.408421525	7.12E-12	0.347590437	8.50E-09	0.532308621	1.99E-20	-0.17129247	0.005619486	0.035797886	0.56554392
hsa-miR-187-3p	brown	-0.535515978	1.07E-20	0.535515978	1.07E-20	-0.381625764	1.93E-10	0.307206204	4.36E-07	0.480784843	1.91E-16	-0.120935936	0.051439834	-0.027832394	0.655085895
hsa-miR-1293	brown	-0.390422399	6.76E-11	0.390422399	6.76E-11	-0.196134619	0.001481601	0.133985082	0.030789533	0.525029487	8.02E-20	0.149473969	0.015858812	-0.050810315	0.414573797
hsa-miR-6855-3p	brown	-0.42516591	7.75E-13	0.42516591	7.75E-13	-0.37048371	7.01E-10	0.223153867	0.000287011	0.656699381	1.82E-33	0.346295768	9.73E-09	0.004259929	0.945500151
hsa-miR-505-5p	brown	-0.233136427	0.000148536	0.233136427	0.000148536	-0.150807565	0.014936372	0.171220879	0.005639782	0.334652111	3.20E-08	-0.078770563	0.20551839	0.124204896	0.04540877
hsa-miR-4701-3p	brown	-0.346934711	9.10E-09	0.346934711	9.10E-09	-0.192397165	0.001829924	0.206966176	0.00078629	0.695324032	6.93E-39	0.203192134	0.000984117	0.056508361	0.364139824
hsa-miR-4538	brown	-0.255675388	3.01E-05	0.255675388	3.01E-05	-0.092232341	0.138021512	0.136881128	0.027320706	0.594426705	3.13E-26	0.270815369	9.48E-06	0.004828205	0.938243448
hsa-miR-6881-5p	brown	-0.303066439	6.33E-07	0.303066439	6.33E-07	-0.245618568	6.26E-05	0.160716659	0.009434683	0.624962865	1.42E-29	0.441735497	7.63E-14	-0.083237966	0.180887342
hsa-miR-6859-5p	brown	-0.444258367	5.30E-14	0.444258367	5.30E-14	-0.235365942	0.000127711	0.229633034	0.00018778	0.685986935	1.69E-37	0.087581535	0.159097772	0.082419328	0.185229758
hsa-miR-6856-5p	brown	-0.286829759	2.58E-06	0.286829759	2.58E-06	-0.160885572	0.009359052	0.142725572	0.02133011	0.659439364	7.99E-34	0.408556447	7.00E-12	-0.116330516	0.061054666
hsa-miR-595	brown	-0.475859291	4.25E-16	0.475859291	4.25E-16	-0.326018681	7.48E-08	0.281370002	4.06E-06	0.580123999	8.76E-25	-0.084933102	0.172135324	0.064364563	0.301173966
hsa-miR-8083	brown	-0.245255423	6.42E-05	0.245255423	6.42E-05	-0.099043734	0.111102555	0.175302581	0.004582056	0.463940138	2.78E-15	-0.001499915	0.980797669	-0.089755182	0.148964195
hsa-miR-6868-5p	brown	-0.234035966	0.000139778	0.234035966	0.000139778	-0.167141096	0.006910843	0.163969804	0.008069498	0.416000946	2.65E-12	-0.063119912	0.310637469	0.117375763	0.058751778
hsa-miR-4642	brown	-0.386421222	1.09E-10	0.386421222	1.09E-10	-0.203755759	0.000951919	0.232298138	0.000157158	0.691753249	2.38E-38	0.42281281	1.07E-12	-0.062560828	0.314951195
hsa-miR-6817-3p	brown	-0.266640851	1.31E-05	0.266640851	1.31E-05	-0.154633938	0.012545506	0.048194128	0.439041768	0.526187059	6.44E-20	0.280251696	4.44E-06	0.064702294	0.298639365
hsa-miR-646	brown	0.164344299	0.007924214	-0.164344299	0.007924214	0.093492761	0.132695534	0.065597468	0.291989942	-0.387062755	1.01E-10	-0.279535354	4.71E-06	-0.115897091	0.062031147
hsa-miR-550b-3p	brown	-0.414198624	3.36E-12	0.414198624	3.36E-12	-0.244657094	6.70E-05	0.239834811	9.39E-05	0.491861862	3.03E-17	-0.092182215	0.138236658	0.077442222	0.213289333
hsa-miR-3617-3p	brown	-0.368124498	9.15E-10	0.368124498	9.15E-10	-0.214592491	0.000493601	0.057650059	0.35451328	0.584068119	3.55E-25	0.413268669	3.80E-12	-0.01148038	0.85383328
hsa-miR-1266-5p	brown	-0.309810327	3.44E-07	0.309810327	3.44E-07	-0.232487882	0.000155166	0.16877544	0.00637378	0.338402136	2.19E-08	-0.034964283	0.574635805	0.24197878	8.09E-05
hsa-miR-3689a-3p	brown	-0.324829208	8.39E-08	0.324829208	8.39E-08	-0.226966923	0.000223924	0.255546451	3.04E-05	0.518145823	2.90E-19	-0.137772767	0.02632261	0.077910503	0.210526123
hsa-miR-490-3p	brown	0.190279504	0.002059024	-0.190279504	0.002059024	0.064273623	0.301858884	-0.033378907	0.592114276	-0.430233459	3.87E-13	-0.274656576	6.99E-06	0.141763451	0.022230164
hsa-miR-6736-5p	brown	-0.553043327	3.13E-22	0.553043327	3.13E-22	-0.366153471	1.14E-09	0.254868312	3.20E-05	0.741844165	1.11E-46	0.097344488	0.117397673	-0.037825574	0.543719795
hsa-miR-6867-5p	brown	-0.441599485	7.78E-14	0.441599485	7.78E-14	-0.353657689	4.47E-09	0.217904603	0.000401188	0.695396957	6.75E-39	0.205697317	0.000848286	-0.053670068	0.388767108
hsa-miR-487a-5p	brown	-0.461471305	4.07E-15	0.461471305	4.07E-15	-0.264476666	1.55E-05	0.128728061	0.038050135	0.649351562	1.60E-32	0.309591134	3.51E-07	-0.072782692	0.242209265
hsa-miR-657	brown	-0.367657284	9.64E-10	0.367657284	9.64E-10	-0.292847679	1.55E-06	0.081432664	0.190564743	0.618754403	7.27E-29	0.411652098	4.69E-12	0.008979867	0.885420528
hsa-miR-3591-3p	brown	-0.353170163	4.71E-09	0.353170163	4.71E-09	-0.19272014	0.001797106	0.142832175	0.021232353	0.576260899	2.10E-24	0.069607135	0.263425967	0.10442869	0.092890036
hsa-miR-431-3p	brown	-0.233506033	0.000144877	0.233506033	0.000144877	-0.204598779	0.000905567	0.068146111	0.273603541	0.355217549	3.78E-09	0.044608835	0.473876112	0.001865827	0.976114417
hsa-miR-1287-3p	brown	-0.143056163	0.021028215	0.143056163	0.021028215	-0.088249931	0.155927963	0.009565883	0.877999628	0.19897689	0.001258595	-0.04423715	0.477571795	0.168908148	0.006331855
hsa-miR-6833-5p	brown	-0.369982589	7.42E-10	0.369982589	7.42E-10	-0.238607259	0.000102266	0.201339467	0.00109715	0.634795127	9.88E-31	0.347701691	8.40E-09	-0.042105609	0.499065372
hsa-miR-4776-3p	brown	-0.270660187	9.59E-06	0.270660187	9.59E-06	-0.132682537	0.032468306	0.118320635	0.056732198	0.528976237	3.79E-20	0.276522349	6.01E-06	-0.047757224	0.443206794
hsa-miR-6884-5p	brown	-0.364866634	1.32E-09	0.364866634	1.32E-09	-0.276499185	6.03E-06	0.323613985	9.43E-08	0.47418535	5.56E-16	-0.11852431	0.056304473	0.051718058	0.406275139
hsa-miR-4319	brown	-0.142295579	0.021728388	0.142295579	0.021728388	-0.042254964	0.497542872	0.226410487	0.000232244	0.456147813	9.14E-15	0.048954769	0.431844119	0.027574334	0.658080705
hsa-miR-593-3p	brown	-0.118792323	0.055745704	0.118792323	0.055745704	-0.102645699	0.098636074	0.055248153	0.37495233	0.389362666	7.69E-11	-0.038002151	0.54183918	-0.06673497	0.283684216
hsa-miR-4639-3p	brown	-0.319828761	1.35E-07	0.319828761	1.35E-07	-0.147700664	0.017162314	0.14925691	0.016013571	0.595819084	2.24E-26	0.315956552	1.95E-07	-0.045287169	0.467171879
hsa-miR-6843-3p	brown	-0.422828509	1.06E-12	0.422828509	1.06E-12	-0.318822431	1.49E-07	0.191406244	0.00193406	0.405113881	1.09E-11	-0.110876741	0.074305761	0.079905736	0.199041338
hsa-miR-4786-5p	brown	-0.124257767	0.045316316	0.124257767	0.045316316	-0.023222971	0.709367909	0.051021398	0.412635221	0.380999214	2.08E-10	0.312360454	2.72E-07	-0.032389559	0.603143094
hsa-miR-6745	brown	-0.28124272	4.10E-06	0.28124272	4.10E-06	-0.28008346	4.51E-06	0.203968695	0.000940009	0.637219343	5.05E-31	0.384828713	1.32E-10	-0.041153635	0.508827176
hsa-miR-5588-3p	brown	-0.352229017	5.21E-09	0.352229017	5.21E-09	-0.233100138	0.0001489	0.277276219	5.66E-06	0.482807134	1.37E-16	-0.145991203	0.01850637	0.073605461	0.236912716
hsa-miR-5001-3p	brown	-0.308429051	3.90E-07	0.308429051	3.90E-07	-0.126046032	0.042280926	0.180974523	0.003408391	0.621492943	3.55E-29	0.188431225	0.002280043	-0.128491423	0.038408433
hsa-miR-8081	brown	-0.32522612	8.08E-08	0.32522612	8.08E-08	-0.199707083	0.001206509	0.215058486	0.000479503	0.465241505	2.27E-15	-0.031234749	0.616131298	0.059641889	0.338105226
hsa-miR-4540	brown	-0.514320941	5.85E-19	0.514320941	5.85E-19	-0.339932108	1.87E-08	0.314050242	2.33E-07	0.62802107	6.25E-30	-0.095542488	0.124373993	-0.031564256	0.612412871
hsa-miR-608	brown	-0.360756167	2.07E-09	0.360756167	2.07E-09	-0.228445727	0.000203145	0.157503738	0.010980193	0.625299427	1.30E-29	0.321602354	1.14E-07	-0.024597851	0.693007422
hsa-miR-1910-3p	brown	-0.350781275	6.07E-09	0.350781275	6.07E-09	-0.237859414	0.000107675	0.192708283	0.001798301	0.648297085	2.17E-32	0.335289738	3.00E-08	-0.00485468	0.937905502
hsa-miR-598-5p	brown	-0.340946932	1.69E-08	0.340946932	1.69E-08	-0.16778122	0.006695855	0.139172643	0.024818816	0.457172966	7.83E-15	0.23223978	0.000157775	0.008694485	0.889038077
hsa-miR-6500-3p	brown	-0.218791593	0.000379324	0.218791593	0.000379324	-0.162670177	0.008592249	0.081646058	0.189401474	0.35912572	2.48E-09	0.07240249	0.244684572	-0.016625578	0.789618439
hsa-miR-6847-3p	brown	-0.29430659	1.36E-06	0.29430659	1.36E-06	-0.155552792	0.012024192	0.105699865	0.088958977	0.558797456	9.40E-23	0.285293302	2.93E-06	0.006225383	0.920424846
hsa-miR-4324	brown	-0.19072321	0.00200896	0.19072321	0.00200896	-0.052175713	0.402128883	-0.00846101	0.891999355	0.58505416	2.83E-25	0.411511508	4.78E-12	-0.012306932	0.843440493
hsa-miR-6512-3p	brown	-0.326928373	6.85E-08	0.326928373	6.85E-08	-0.178026737	0.003979236	0.051890392	0.404710858	0.64215969	1.26E-31	0.389113286	7.92E-11	0.037947352	0.542422464
hsa-miR-3137	brown	-0.272149499	8.53E-06	0.272149499	8.53E-06	-0.100732362	0.1051123	0.047681896	0.443927163	0.410956953	5.13E-12	0.038873428	0.532607294	0.202816408	0.001006135
hsa-miR-4456	brown	-0.430643369	3.65E-13	0.430643369	3.65E-13	-0.245258776	6.42E-05	0.116381635	0.060940336	0.673796726	9.18E-36	0.322314647	1.07E-07	0.000606204	0.992238579
hsa-miR-3145-5p	brown	-0.284801734	3.05E-06	0.284801734	3.05E-06	-0.20142426	0.001091726	0.12130139	0.050734105	0.314187493	2.30E-07	0.124687131	0.04457134	-0.094203948	0.129760995
hsa-miR-3064-5p	brown	-0.547224004	1.04E-21	0.547224004	1.04E-21	-0.368416378	8.85E-10	0.1610064	0.009305282	0.587648389	1.55E-25	0.211058922	0.000613685	-0.044901858	0.470973629
hsa-miR-6740-5p	brown	-0.57017999	8.09E-24	0.57017999	8.09E-24	-0.443293954	6.09E-14	0.328740822	5.74E-08	0.703098618	4.40E-40	-0.027747927	0.656065537	-0.12314714	0.047291871
hsa-miR-4754	brown	-0.327096555	6.74E-08	0.327096555	6.74E-08	-0.139095388	0.024899834	0.12248447	0.048504546	0.513925363	6.29E-19	0.303328458	6.18E-07	0.064041025	0.303615377
hsa-miR-6818-3p	brown	-0.371735704	6.08E-10	0.371735704	6.08E-10	-0.220640807	0.000337254	0.188748478	0.002240633	0.400265244	2.01E-11	-0.070802218	0.255296415	0.007671419	0.902024982
hsa-miR-212-5p	brown	-0.397015723	3.01E-11	0.397015723	3.01E-11	-0.237062489	0.000113733	0.153884881	0.012985103	0.386428983	1.09E-10	-0.115384199	0.063203219	-0.001840774	0.976435031
hsa-miR-3689b-3p, hsa-miR-3689c	brown	-0.368909115	8.37E-10	0.368909115	8.37E-10	-0.19324999	0.00174443	0.078551356	0.206786484	0.625822143	1.13E-29	0.343266828	1.33E-08	-0.027047067	0.664216631
hsa-miR-3653-5p	brown	-0.432410394	2.86E-13	0.432410394	2.86E-13	-0.260023613	2.18E-05	0.193617504	0.001708725	0.702633969	5.21E-40	0.361948213	1.82E-09	-0.117301206	0.058913632
hsa-miR-466	brown	-0.406834234	8.74E-12	0.406834234	8.74E-12	-0.224249726	0.000267364	0.053166917	0.393235727	0.674386664	7.60E-36	0.160589436	0.009492005	0.030882221	0.620120378
hsa-miR-4436b-3p	brown	-0.404731127	1.14E-11	0.404731127	1.14E-11	-0.265231532	1.46E-05	0.157718499	0.010870311	0.639818825	2.44E-31	0.294383599	1.36E-06	-0.18365294	0.002955117
hsa-miR-449c-3p	brown	-0.279513742	4.72E-06	0.279513742	4.72E-06	-0.147509604	0.017308183	0.088068264	0.156784751	0.562810228	4.00E-23	0.377826715	3.02E-10	0.044200678	0.477935281
hsa-miR-5708	brown	-0.418797595	1.83E-12	0.418797595	1.83E-12	-0.259721833	2.23E-05	0.273384889	7.73E-06	0.542803332	2.53E-21	0.118301955	0.056771562	0.136473193	0.027788064
hsa-miR-4711-3p	brown	-0.406944206	8.61E-12	0.406944206	8.61E-12	-0.204864049	0.000891418	0.068901577	0.268308029	0.546944857	1.10E-21	0.230139104	0.000181567	-0.031014001	0.618627897
hsa-miR-4700-5p	brown	-0.470761618	9.58E-16	0.470761618	9.58E-16	-0.321000135	1.21E-07	0.174312472	0.004820759	0.531447023	2.36E-20	0.158037592	0.010708842	6.10E-05	0.999218505
hsa-miR-5006-3p	brown	-0.330346217	4.90E-08	0.330346217	4.90E-08	-0.183641985	0.002956854	0.04680007	0.452409426	0.440972909	8.51E-14	0.284018718	3.26E-06	0.036097632	0.562291546
hsa-miR-6866-3p	brown	-0.574974998	2.80E-24	0.574974998	2.80E-24	-0.310834438	3.13E-07	0.104247707	0.093460821	0.54868693	7.68E-22	0.220289258	0.000344901	-0.149214298	0.016044107
hsa-miR-6072	brown	-0.442439858	6.89E-14	0.442439858	6.89E-14	-0.300975024	7.62E-07	0.103410066	0.096139114	0.72433359	1.47E-43	0.177937155	0.003997862	-0.007409792	0.905350423
hsa-miR-6801-5p	brown	-0.509408127	1.42E-18	0.509408127	1.42E-18	-0.360597068	2.11E-09	0.126952163	0.040809324	0.548061326	8.73E-22	-0.030366843	0.625972235	0.048108087	0.439860226
hsa-miR-3960	grey	0	1	0	1	0	1	0	1	0	1	0	1	0	1
hsa-miR-6869-5p	grey	-0.149885769	0.015568796	0.149885769	0.015568796	0.006449972	0.917564063	0.032612946	0.600644853	0.148191959	0.016792137	0.020385756	0.743546425	-0.315635014	2.01E-07
hsa-miR-4691-5p	grey	0.064923511	0.296986873	-0.064923511	0.296986873	0.124214954	0.045391169	-0.110590691	0.075060712	-0.019197852	0.758011642	-0.05393246	0.386448984	0.633462437	1.43E-30
hsa-miR-198	grey	0.047632566	0.444399269	-0.047632566	0.444399269	0.087291752	0.160487012	0.101546827	0.102315643	0.089750544	0.148985282	0.027941761	0.653818329	0.467846243	1.52E-15
hsa-miR-6852-5p	grey	-0.072747658	0.242436618	0.072747658	0.242436618	-0.025676338	0.680272311	0.102242105	0.099975108	0.165665304	0.007430152	-0.001399726	0.982080085	0.431896393	3.07E-13
hsa-miR-520g-3p	grey	0.045321738	0.466831634	-0.045321738	0.466831634	0.003887718	0.950255638	-0.012085922	0.846216823	0.058876922	0.34434854	0.059382926	0.340210623	-0.392183459	5.46E-11
hsa-miR-337-3p	grey	-0.004299462	0.94499518	0.004299462	0.94499518	0.038605579	0.535436926	0.037132847	0.551128597	-0.010650669	0.864291204	-0.097599286	0.116436382	0.442327795	7.01E-14
hsa-miR-3152-5p	grey	-0.037889896	0.54303436	0.037889896	0.54303436	0.113122233	0.068591341	-0.038195786	0.539780624	0.017229286	0.782167284	0.000580874	0.992562874	0.496359972	1.41E-17
hsa-miR-4787-5p	turquoise	-0.06273074	0.313636087	0.06273074	0.313636087	0.064374237	0.301101166	0.068602389	0.270396785	-0.08191123	0.187963212	0.00125012	0.983995139	-0.019824124	0.750374611
hsa-miR-638	turquoise	0.109223196	0.07875633	-0.109223196	0.07875633	0.132663799	0.032493015	-0.158863732	0.010300604	-0.11948189	0.054329135	0.101572124	0.102229732	-0.060286774	0.332898484
hsa-miR-204-3p	turquoise	0.035845038	0.565031706	-0.035845038	0.565031706	0.253181543	3.62E-05	-0.027537319	0.658510716	0.165467481	0.007502345	0.134616276	0.030003042	0.009780631	0.875282838
hsa-miR-3196	turquoise	0.261368483	1.97E-05	-0.261368483	1.97E-05	0.115288831	0.063423151	-0.110997359	0.073989276	-0.095337558	0.125187306	0.127107898	0.0405608	0.093954855	0.130783063
hsa-miR-4734	turquoise	-0.103970177	0.094341532	0.103970177	0.094341532	0.00434291	0.944440223	0.046222426	0.458014765	-0.107623744	0.083264085	-0.211289558	0.000605089	-0.0957357	0.123610941
hsa-miR-4484	turquoise	0.171192195	0.005647932	-0.171192195	0.005647932	0.201890663	0.001062333	-0.12601721	0.042328459	0.149474713	0.015858283	0.313645384	2.42E-07	0.02957508	0.635008023
hsa-miR-1915-3p	turquoise	-0.020323242	0.744305472	0.020323242	0.744305472	0.195661935	0.001522019	-0.01056383	0.865387151	0.195303742	0.001553317	0.162422397	0.008695262	0.008497651	0.891534521
hsa-miR-4294	turquoise	0.056267452	0.366191683	-0.056267452	0.366191683	0.084090664	0.176444647	0.031260185	0.615843902	0.208789537	0.000704498	0.227335807	0.000218563	0.105356662	0.090006949
hsa-miR-6088	turquoise	0.055383413	0.37378244	-0.055383413	0.37378244	-0.086033686	0.166624085	-0.037436584	0.547874023	0.045139463	0.468627251	0.06063281	0.330125956	-0.015141668	0.808013475
hsa-miR-5100	turquoise	0.06203295	0.319059903	-0.06203295	0.319059903	0.186473426	0.002537541	-0.097420323	0.117110922	-0.280012802	4.53E-06	-0.134047047	0.030711551	-0.062183093	0.317887736
hsa-miR-3197	turquoise	0.182490054	0.003144736	-0.182490054	0.003144736	0.13902097	0.024978093	-0.141808535	0.022187266	0.123718939	0.046265959	0.233095955	0.000148942	0.05662625	0.363138358
hsa-miR-6768-5p	turquoise	0.32604056	7.46E-08	-0.32604056	7.46E-08	0.168284527	0.006531036	-0.178117053	0.003960537	-0.051311435	0.409980266	0.285484524	2.88E-06	-0.043948777	0.480449868
hsa-miR-6743-5p	turquoise	0.095788676	0.123402357	-0.095788676	0.123402357	-0.044982515	0.470176404	-0.02006014	0.747502773	0.081566903	0.189832359	0.080999343	0.192942966	-0.034321686	0.581691033
hsa-miR-4459	turquoise	-0.276864344	5.85E-06	0.276864344	5.85E-06	-0.223549719	0.000279764	0.148911283	0.016262721	0.427879756	5.35E-13	0.199903097	0.001192868	0.067843987	0.27574105
hsa-miR-3180-3p	turquoise	0.325518408	7.85E-08	-0.325518408	7.85E-08	0.52014335	2.00E-19	-0.162819178	0.008530826	0.00431287	0.944823913	0.454843981	1.11E-14	0.024651344	0.692373677
hsa-miR-6771-5p	turquoise	0.532765258	1.83E-20	-0.532765258	1.83E-20	0.449506916	2.46E-14	-0.252014222	3.95E-05	-0.256696548	2.79E-05	0.336317015	2.70E-08	-0.129246917	0.037274404
hsa-miR-1909-3p	turquoise	0.011420634	0.854585506	-0.011420634	0.854585506	-0.063002833	0.311537593	-0.108172414	0.081694909	0.031866997	0.609005225	0.249760204	4.65E-05	-0.149183434	0.016066256
hsa-miR-6800-5p	turquoise	-0.046630496	0.454050925	0.046630496	0.454050925	0.231681983	0.000163791	-0.023950198	0.700697045	0.324810951	8.41E-08	0.281527551	4.00E-06	0.009328096	0.881009549
hsa-miR-92b-5p	turquoise	0.12600854	0.042342765	-0.12600854	0.042342765	-0.061393182	0.32408603	-0.147915137	0.016999849	0.176728058	0.004257066	0.428909998	4.64E-13	-0.081555138	0.189896466
hsa-miR-3195	turquoise	0.380685755	2.16E-10	-0.380685755	2.16E-10	0.243726441	7.15E-05	-0.267208321	1.26E-05	-0.115867601	0.062098048	0.544424766	1.82E-21	-0.145634543	0.018798064
hsa-miR-4758-5p	turquoise	-0.21729494	0.00041689	0.21729494	0.00041689	-0.221597883	0.000317225	0.143379891	0.020736182	0.104042277	0.094112097	-0.17927576	0.003727579	-0.051285959	0.410213065
hsa-miR-8059	turquoise	-0.136669506	0.027562307	0.136669506	0.027562307	-0.092188961	0.138207688	0.059905576	0.335969995	-0.214125506	0.000508115	-0.187301382	0.002425579	-0.0244735	0.694481431
hsa-miR-6802-5p	turquoise	0.457574315	7.37E-15	-0.457574315	7.37E-15	0.240910058	8.72E-05	-0.196573566	0.00144495	-0.179881723	0.003610748	0.561313889	5.51E-23	-0.085523944	0.169160028
hsa-miR-4417	turquoise	0.637122263	5.18E-31	-0.637122263	5.18E-31	0.655647491	2.50E-33	-0.325894987	7.57E-08	-0.094587041	0.12820115	0.662778371	2.89E-34	0.013103896	0.833445316
hsa-miR-4270	turquoise	0.080034104	0.198318338	-0.080034104	0.198318338	-0.111775482	0.071973827	0.227293207	0.000219176	-0.186431562	0.002543325	-0.13272073	0.032417995	0.049559654	0.426169177
hsa-miR-4697-5p	turquoise	0.310296204	3.29E-07	-0.310296204	3.29E-07	0.113327005	0.068088602	-0.24468141	6.69E-05	-0.203577112	0.000962018	0.506513475	2.38E-18	-0.08322745	0.180942644
hsa-miR-4525	turquoise	-0.481913532	1.59E-16	0.481913532	1.59E-16	-0.375203275	4.09E-10	0.193981821	0.001673992	0.072664204	0.242978793	-0.230216214	0.000180638	0.019019751	0.760187816
hsa-miR-4749-5p	turquoise	-0.156699339	0.011400531	0.156699339	0.011400531	0.065165357	0.295187249	0.070655915	0.256282216	0.359155705	2.47E-09	0.43558438	1.83E-13	-0.073848609	0.235363156
hsa-miR-6787-5p	turquoise	0.243564396	7.24E-05	-0.243564396	7.24E-05	0.475016432	4.86E-16	-0.151811845	0.014273077	0.078850374	0.205058086	0.314430444	2.25E-07	-0.07897957	0.204314545
hsa-miR-7150	turquoise	0.360348541	2.17E-09	-0.360348541	2.17E-09	0.377264422	3.22E-10	-0.182492429	0.003144338	0.192180133	0.001852284	0.681805923	6.80E-37	-0.060400218	0.331987906
hsa-miR-6858-5p	turquoise	-0.292556961	1.59E-06	0.292556961	1.59E-06	-0.255192548	3.12E-05	0.094631825	0.12801975	0.384261894	1.42E-10	0.171989668	0.005425226	-0.095128778	0.126020134
hsa-miR-4655-5p	turquoise	-0.158628417	0.010415459	0.158628417	0.010415459	-0.075497726	0.225041584	-0.011072892	0.8589663	0.259965971	2.19E-05	0.152700324	0.013707949	-0.03822969	0.53942059
hsa-miR-4271	turquoise	0.0697207	0.262645891	-0.0697207	0.262645891	-0.112091523	0.071168107	0.040367585	0.516961891	0.192618961	0.001807329	0.371385255	6.33E-10	-0.002463876	0.968461899
hsa-miR-614	turquoise	-0.075975415	0.222112765	0.075975415	0.222112765	-0.086122124	0.166187017	-0.073295506	0.238898402	-0.309935066	3.40E-07	-0.216229955	0.000445693	0.013436402	0.829282971
hsa-miR-6889-5p	turquoise	0.088489833	0.154801943	-0.088489833	0.154801943	0.24465854	6.70E-05	-0.064730221	0.298430417	0.36643897	1.11E-09	0.758269991	7.59E-50	-0.056295864	0.365949321
hsa-miR-887-3p	turquoise	0.597961727	1.34E-26	-0.597961727	1.34E-26	0.766013169	1.99E-51	-0.334985825	3.09E-08	-0.141747417	0.022245437	0.696386464	4.78E-39	0.006301058	0.919460793
hsa-miR-575	turquoise	0.501310732	5.96E-18	-0.501310732	5.96E-18	0.725048504	1.11E-43	-0.25531318	3.10E-05	0.019769556	0.751039076	0.712610716	1.34E-41	0.004689312	0.940016631
hsa-miR-4486	turquoise	0.274283744	7.20E-06	-0.274283744	7.20E-06	0.541802712	3.09E-21	0.190521707	0.002031557	-0.069595904	0.263503197	0.262018324	1.87E-05	0.098764871	0.112117078
hsa-miR-1185-1-3p	turquoise	0.165083163	0.007644386	-0.165083163	0.007644386	-0.192295589	0.001840358	-0.154776868	0.01246313	-0.301900262	7.02E-07	-0.083700148	0.178469157	-0.04396694	0.48026832
hsa-miR-6848-5p	turquoise	0.535026607	1.18E-20	-0.535026607	1.18E-20	0.590291409	8.34E-26	-0.278491307	5.13E-06	0.050300117	0.419281484	0.665717506	1.17E-34	-0.045215678	0.467875982
hsa-miR-6721-5p	turquoise	0.524806421	8.36E-20	-0.524806421	8.36E-20	0.594975969	2.74E-26	-0.310495383	3.23E-07	0.000737611	0.990556202	0.773197146	5.95E-53	-0.056105361	0.36757627
hsa-miR-3141	turquoise	0.100549518	0.105748355	-0.100549518	0.105748355	0.252960143	3.68E-05	-0.038079701	0.541014273	0.323518134	9.52E-08	0.525166463	7.81E-20	0.00244384	0.968718239
hsa-miR-4640-5p	turquoise	0.183672781	0.002951974	-0.183672781	0.002951974	0.411513722	4.77E-12	-0.056528167	0.363971454	0.111788594	0.071940252	0.22621617	0.000235217	-0.03426023	0.582367879
hsa-miR-642a-3p	turquoise	-0.129942898	0.036254909	0.129942898	0.036254909	-0.390397754	6.78E-11	0.043032108	0.489660652	0.225231067	0.000250842	0.329129515	5.52E-08	-0.103167982	0.096924431
hsa-miR-6825-5p	turquoise	0.293926219	1.41E-06	-0.293926219	1.41E-06	0.358671238	2.60E-09	-0.237221778	0.000112497	0.245058493	6.51E-05	0.605977015	1.88E-27	-0.004099768	0.947546192
hsa-miR-6076	turquoise	-0.142563349	0.021479619	0.142563349	0.021479619	-0.023856719	0.701809464	0.083446905	0.179791171	0.463922774	2.79E-15	0.39030505	6.86E-11	0.053673952	0.388732734
hsa-miR-4433a-3p	turquoise	0.614148597	2.39E-28	-0.614148597	2.39E-28	0.633277223	1.50E-30	-0.349124614	7.23E-09	-0.05916599	0.341980751	0.746014437	1.85E-47	-0.015193146	0.807373501
hsa-miR-1225-5p	turquoise	0.541799927	3.09E-21	-0.541799927	3.09E-21	0.609534325	7.70E-28	-0.325030193	8.23E-08	-0.031539726	0.612689349	0.787602271	3.50E-56	0.002635894	0.966261297
hsa-miR-7107-5p	turquoise	0.014431947	0.816849531	-0.014431947	0.816849531	-0.014417872	0.817024995	-0.037132361	0.551133816	0.324591471	8.59E-08	0.768494678	6.00E-52	-0.171679273	0.005510954
hsa-miR-1275	turquoise	0.300505154	7.94E-07	-0.300505154	7.94E-07	0.302988033	6.37E-07	-0.14647948	0.018113425	0.22194335	0.000310272	0.799652516	4.38E-59	-0.054958126	0.377468387
hsa-miR-6808-5p	turquoise	-0.281368619	4.06E-06	0.281368619	4.06E-06	-0.312227504	2.76E-07	0.103082507	0.097202923	0.488579124	5.27E-17	0.429128601	4.50E-13	-0.011176795	0.857656886
hsa-miR-135a-3p	turquoise	0.191443363	0.001930064	-0.191443363	0.001930064	0.012820246	0.836999742	-0.140291465	0.023670698	0.05574754	0.370644238	0.666258726	9.88E-35	-0.099057514	0.111052611
hsa-miR-128-1-5p	turquoise	0.118891073	0.055540985	-0.118891073	0.055540985	0.25674816	2.78E-05	-0.192258723	0.001844159	0.220321626	0.000344191	0.643001875	9.92E-32	-0.040769911	0.512789933
hsa-miR-7109-5p	turquoise	-0.163645216	0.008197335	0.163645216	0.008197335	-0.185870887	0.002621953	0.057449725	0.356190796	0.389195083	7.84E-11	0.423507578	9.71E-13	-0.09205954	0.138764281
hsa-miR-6124	turquoise	0.20284046	0.001004712	-0.20284046	0.001004712	0.269363674	1.06E-05	-0.109350012	0.078407537	0.248156459	5.22E-05	0.754017459	5.30E-49	-0.078149535	0.209125626
hsa-miR-4706	turquoise	0.07471011	0.229930339	-0.07471011	0.229930339	-0.015910824	0.798464895	-0.082339792	0.185655703	-0.026851039	0.666503597	0.533077457	1.72E-20	-0.090570925	0.145290279
hsa-miR-3162-5p	turquoise	0.271874553	8.72E-06	-0.271874553	8.72E-06	0.173714561	0.004970269	-0.102459934	0.09925062	0.099518762	0.109390975	0.544465158	1.81E-21	0.008381353	0.893010026
hsa-miR-4746-3p	turquoise	0.522696527	1.24E-19	-0.522696527	1.24E-19	0.718531429	1.41E-42	-0.333728871	3.50E-08	-0.105945317	0.088215501	0.695036193	7.66E-39	-0.015498418	0.803581017
hsa-miR-6891-5p	turquoise	0.298907823	9.14E-07	-0.298907823	9.14E-07	0.29272293	1.56E-06	-0.146166548	0.018364415	0.222756184	0.000294467	0.785068004	1.35E-55	-0.099066218	0.111021073
hsa-miR-1914-3p	turquoise	-0.112565268	0.069974117	0.112565268	0.069974117	-0.120891306	0.051526575	0.094566889	0.128282839	0.311879624	2.85E-07	0.523609468	1.05E-19	-0.020034475	0.747814902
hsa-miR-296-5p	turquoise	-0.047216689	0.448390684	0.047216689	0.448390684	-0.336867223	2.56E-08	-0.098005014	0.114918366	0.075270203	0.226446184	0.448533024	2.84E-14	-0.134600488	0.030022504
hsa-miR-6779-5p	turquoise	0.137065206	0.027112032	-0.137065206	0.027112032	0.121150626	0.051024263	-0.074430173	0.231685875	0.176143143	0.004387818	0.530883469	2.63E-20	-0.183476013	0.002983281
hsa-miR-423-5p	turquoise	0.32089562	1.22E-07	-0.32089562	1.22E-07	0.542883051	2.49E-21	-0.218721887	0.000381001	0.07076917	0.255518868	0.682932533	4.68E-37	-0.03371793	0.588356268
hsa-miR-1185-2-3p	turquoise	0.337526744	2.39E-08	-0.337526744	2.39E-08	0.015757745	0.800362927	-0.25600113	2.94E-05	-0.254349357	3.33E-05	0.422864621	1.06E-12	-0.125406331	0.043346498
hsa-miR-7845-5p	turquoise	0.388656712	8.37E-11	-0.388656712	8.37E-11	0.520789982	1.78E-19	0.198828042	0.001269463	-0.114314218	0.065706978	0.389005178	8.03E-11	-0.018279829	0.76924878
hsa-miR-197-5p	turquoise	0.037781961	0.544184781	-0.037781961	0.544184781	0.411577705	4.73E-12	-0.13987457	0.024093039	0.281191134	4.12E-06	0.448448181	2.88E-14	0.025190245	0.686001284
hsa-miR-1202	turquoise	-0.008047858	0.897243206	0.008047858	0.897243206	0.005007601	0.935953657	-0.021081659	0.735113594	0.298105881	9.81E-07	0.75236545	1.11E-48	-0.078702573	0.205911104
hsa-miR-6763-5p	turquoise	0.381523854	1.96E-10	-0.381523854	1.96E-10	0.666164415	1.02E-34	-0.311753544	2.88E-07	0.074073872	0.233933952	0.4842035	1.09E-16	-0.045348886	0.466564521
hsa-miR-6877-5p	turquoise	-0.126370386	0.041749111	0.126370386	0.041749111	0.018132022	0.771062604	-0.071333921	0.251735823	0.188513275	0.002269791	0.350051015	6.56E-09	-0.149633026	0.015746239
hsa-miR-4476	turquoise	-0.295913243	1.19E-06	0.295913243	1.19E-06	-0.175748949	0.004477965	0.147344383	0.017435195	0.425282267	7.63E-13	0.310561446	3.21E-07	-0.099115103	0.110844073
hsa-miR-4443	turquoise	0.467909136	1.50E-15	-0.467909136	1.50E-15	0.682512898	5.38E-37	-0.29413169	1.39E-06	0.014818825	0.812029928	0.616415697	1.33E-28	0.009470501	0.879206768
hsa-miR-6861-5p	turquoise	0.136737727	0.027484222	-0.136737727	0.027484222	0.031323151	0.615132728	0.053667123	0.388793176	-0.270730497	9.54E-06	-0.141653728	0.022334864	-0.00919011	0.882756971
hsa-miR-4688	turquoise	-0.301596155	7.21E-07	0.301596155	7.21E-07	-0.307284926	4.33E-07	0.002615234	0.966525586	0.309212133	3.64E-07	0.310374169	3.27E-07	-0.158304407	0.010575459
hsa-miR-6737-5p	turquoise	0.356928921	3.15E-09	-0.356928921	3.15E-09	0.436641651	1.58E-13	-0.265064006	1.48E-05	0.142414506	0.021617595	0.75830162	7.48E-50	-0.035968905	0.563687189
hsa-miR-665	turquoise	0.016234307	0.794457906	-0.016234307	0.794457906	-0.037901417	0.542911639	-0.086085206	0.166369367	0.215730385	0.000459831	0.63175933	2.27E-30	-0.094571918	0.128262449
hsa-miR-4728-5p	turquoise	-0.106476894	0.086622419	0.106476894	0.086622419	-0.174559628	0.004760148	0.077915832	0.210494826	0.316106589	1.92E-07	0.286700782	2.61E-06	-0.009611238	0.877425725
hsa-miR-557	turquoise	0.147306596	0.017464357	-0.147306596	0.017464357	0.060643795	0.330038188	-0.074146714	0.233473111	0.271700952	8.84E-06	0.76360627	6.26E-51	-0.075585556	0.224501033
hsa-miR-718	turquoise	0.279467647	4.74E-06	-0.279467647	4.74E-06	0.164076996	0.008027673	-0.255584882	3.04E-05	-0.017096908	0.783799456	0.794596612	7.63E-58	-0.143832536	0.020333749
hsa-miR-1203	turquoise	0.154802317	0.012448513	-0.154802317	0.012448513	0.172621234	0.005254479	-0.159756982	0.009874755	0.077222714	0.214593514	0.738665136	4.29E-46	-0.134645073	0.029967574
hsa-miR-4707-3p	turquoise	0.217966702	0.00039962	-0.217966702	0.00039962	0.357792665	2.86E-09	-0.242949772	7.56E-05	0.041460417	0.505670522	0.738823525	4.01E-46	-0.098046207	0.114765115
hsa-miR-940	turquoise	0.465548444	2.17E-15	-0.465548444	2.17E-15	0.50292034	4.50E-18	-0.329158653	5.51E-08	-0.172350916	0.005326961	0.66537141	1.30E-34	-0.093195099	0.133938826
hsa-miR-1908-3p	turquoise	0.247992663	5.28E-05	-0.247992663	5.28E-05	0.148740175	0.016387316	-0.251132648	4.21E-05	-0.088891868	0.152928705	0.66965205	3.42E-35	-0.14423989	0.019977393
hsa-miR-1273g-3p	turquoise	-0.292674246	1.57E-06	0.292674246	1.57E-06	-0.214093373	0.000509128	-0.069194782	0.266271766	0.270281129	9.88E-06	0.154565223	0.01258528	-0.054616375	0.380446404
hsa-miR-6824-5p	turquoise	-0.069220229	0.266095541	0.069220229	0.266095541	-0.04697305	0.450738397	-0.013187881	0.832393535	0.459643915	5.38E-15	0.688083839	8.34E-38	0.010229795	0.869605195
hsa-miR-5739	turquoise	-0.398299004	2.57E-11	0.398299004	2.57E-11	-0.287283555	2.48E-06	0.163637586	0.008200361	0.23061107	0.000175947	-0.217487892	0.00041186	0.131950678	0.033445315
hsa-miR-371a-5p	turquoise	0.038316355	0.538500809	-0.038316355	0.538500809	-0.187830292	0.002356429	-0.068714194	0.269614936	0.14859878	0.016490902	0.659879779	6.99E-34	-0.119878204	0.053528591
hsa-miR-4257	turquoise	0.096501591	0.120621907	-0.096501591	0.120621907	0.098148564	0.114385005	-0.140108024	0.023855742	0.207220147	0.000774395	0.468129353	1.45E-15	0.004708371	0.939773296
hsa-miR-1228-3p	turquoise	0.474772992	5.06E-16	-0.474772992	5.06E-16	0.388094229	8.96E-11	-0.401665433	1.68E-11	-0.124439188	0.045000276	0.445736839	4.28E-14	0.084846914	0.17257257
hsa-miR-6515-3p	turquoise	-0.142284406	0.021738823	0.142284406	0.021738823	-0.312841301	2.61E-07	-0.141570943	0.022414142	0.189906392	0.002102	0.361450228	1.92E-09	-0.144837942	0.019464034
hsa-miR-3188	turquoise	0.344912027	1.12E-08	-0.344912027	1.12E-08	0.433378112	2.50E-13	-0.236919306	0.000114855	0.172983416	0.005158753	0.833756132	1.66E-68	-0.027722824	0.656356788
hsa-miR-6769b-5p	turquoise	-0.052377852	0.400305608	0.052377852	0.400305608	-0.21150292	0.000597236	0.117210555	0.059110919	0.379520356	2.48E-10	0.288768585	2.19E-06	0.06205852	0.318860078
hsa-miR-1225-3p	turquoise	0.429036862	4.56E-13	-0.429036862	4.56E-13	0.523017364	1.17E-19	-0.278420142	5.16E-06	-0.097761146	0.115828922	0.77374893	4.52E-53	-0.022817856	0.714214539
hsa-miR-675-5p	turquoise	0.116733878	0.06015732	-0.116733878	0.06015732	-0.026091375	0.675395236	-0.130717329	0.03514837	0.215371325	0.000470249	0.78717494	4.40E-56	-0.095083373	0.126201825
hsa-miR-150-3p	turquoise	0.017212535	0.78237376	-0.017212535	0.78237376	0.035432082	0.569525177	-0.075189368	0.226946704	0.282278193	3.76E-06	0.665279027	1.34E-34	-0.110374322	0.075635887
hsa-miR-365a-5p	turquoise	0.247985954	5.28E-05	-0.247985954	5.28E-05	0.42331306	9.97E-13	-0.204366809	0.00091811	0.165426279	0.00751746	0.241339762	8.46E-05	0.187328392	0.002422004
hsa-miR-4726-5p	turquoise	-0.361334734	1.95E-09	0.361334734	1.95E-09	-0.527094655	5.42E-20	0.153136164	0.01343798	0.466700006	1.81E-15	0.470529977	9.93E-16	-0.084465018	0.174519944
hsa-miR-6778-5p	turquoise	-1.21E-05	0.999845035	1.21E-05	0.999845035	0.215010856	0.000480927	-0.138968396	0.025033507	0.32746147	6.50E-08	0.415869433	2.70E-12	0.049797769	0.423947135
hsa-miR-6746-5p	turquoise	0.1527741	0.013661918	-0.1527741	0.013661918	0.080970854	0.193100079	-0.155554682	0.012023139	0.210509265	0.000634628	0.807209755	5.22E-61	-0.079340185	0.202249467
hsa-miR-4792	turquoise	0.354138091	4.25E-09	-0.354138091	4.25E-09	0.647055893	3.10E-32	-0.334361479	3.29E-08	0.022611747	0.716684753	0.568908684	1.07E-23	-0.00414071	0.947023133
hsa-miR-6851-5p	turquoise	0.347282176	8.78E-09	-0.347282176	8.78E-09	0.413573559	3.65E-12	-0.297611161	1.02E-06	0.185389275	0.00269125	0.839605865	2.45E-70	-0.089287461	0.15110227
hsa-miR-373-5p	turquoise	0.426295214	6.65E-13	-0.426295214	6.65E-13	0.260137325	2.16E-05	-0.250584203	4.38E-05	-0.224000962	0.000271711	0.638557584	3.47E-31	-0.047487389	0.445790323
hsa-miR-1249-3p	turquoise	0.190247722	0.002062653	-0.190247722	0.002062653	0.03920472	0.52911787	-0.346276563	9.75E-09	0.023135214	0.710416805	0.642320254	1.20E-31	-0.023014493	0.711860609
hsa-miR-1913	turquoise	0.132089906	0.033257547	-0.132089906	0.033257547	-0.035013669	0.574095259	0.078543331	0.206833017	-0.101162695	0.103627227	0.138889841	0.025116504	0.026288332	0.673085525
hsa-miR-6842-5p	turquoise	0.159962565	0.009778981	-0.159962565	0.009778981	0.262357066	1.82E-05	-0.132496269	0.032714633	0.369857497	7.52E-10	0.836145884	3.03E-69	-0.02489064	0.689541354
hsa-miR-1343-3p	turquoise	0.507735645	1.92E-18	-0.507735645	1.92E-18	0.465043268	2.35E-15	-0.391993648	5.58E-11	-0.174280317	0.004828696	0.704466935	2.69E-40	-0.114073174	0.066282096
hsa-miR-1181	turquoise	0.449791266	2.36E-14	-0.449791266	2.36E-14	0.540895185	3.70E-21	-0.272613201	8.22E-06	-0.033777297	0.587699329	0.824172184	1.18E-65	-0.035021466	0.574009932
hsa-miR-6769a-5p	turquoise	0.019706567	0.751806322	-0.019706567	0.751806322	-0.025475004	0.682642977	-0.120202665	0.052880504	0.2151239	0.000477554	0.740749723	1.78E-46	-0.092677361	0.136122654
hsa-miR-6826-5p	turquoise	-0.183699215	0.002947791	0.183699215	0.002947791	-0.443207934	6.17E-14	0.011706296	0.850990095	0.232822658	0.00015171	0.487826102	5.97E-17	-0.081837797	0.188360699
hsa-miR-6829-5p	turquoise	-0.193637834	0.00170677	0.193637834	0.00170677	-0.147370531	0.01741504	0.091688093	0.140371276	0.099955164	0.1078369	-0.337493217	2.40E-08	-0.030167072	0.628246882
hsa-miR-6777-5p	turquoise	0.111921334	0.071601072	-0.111921334	0.071601072	0.327680398	6.36E-08	-0.206659072	0.000800899	0.373924762	4.73E-10	0.65056843	1.12E-32	-0.002759421	0.964681191
hsa-miR-1260a	turquoise	0.281398886	4.05E-06	-0.281398886	4.05E-06	0.397086979	2.99E-11	-0.29797374	9.92E-07	0.056735215	0.362214225	0.642582068	1.12E-31	-0.083205326	0.181059028
hsa-miR-619-5p	turquoise	-0.136594554	0.027648315	0.136594554	0.027648315	0.022636167	0.716391932	-0.075443127	0.225378083	0.271046241	9.31E-06	0.46629039	1.93E-15	-0.012449759	0.841647319
hsa-miR-4673	turquoise	0.406556741	9.05E-12	-0.406556741	9.05E-12	0.28510574	2.98E-06	-0.32396325	9.12E-08	-0.162718385	0.008572333	0.67901528	1.70E-36	-0.097547624	0.116630791
hsa-miR-615-5p	turquoise	0.408438582	7.11E-12	-0.408438582	7.11E-12	0.435814897	1.77E-13	-0.257158709	2.70E-05	-0.061772743	0.321097983	0.501224388	6.05E-18	0.039702387	0.523897883
hsa-miR-6813-5p	turquoise	0.174305704	0.004822429	-0.174305704	0.004822429	0.271313096	9.11E-06	3.68E-05	0.999528218	0.161686135	0.009007864	0.276100317	6.22E-06	-0.007664125	0.90211767
hsa-miR-4485-5p	turquoise	0.44384603	5.63E-14	-0.44384603	5.63E-14	0.376460246	3.54E-10	0.164773632	0.007760524	-0.233389221	0.000146024	0.365554202	1.22E-09	0.071125181	0.253129542
hsa-miR-211-3p	turquoise	-0.190254198	0.002061913	0.190254198	0.002061913	-0.38272593	1.70E-10	-0.030158353	0.628346236	0.234609399	0.00013445	0.470141817	1.06E-15	-0.031330157	0.615053624
hsa-miR-7113-3p	turquoise	0.504276975	3.54E-18	-0.504276975	3.54E-18	0.524770738	8.42E-20	-0.464958497	2.38E-15	0.070187773	0.259454262	0.617557616	9.91E-29	-0.039608377	0.52488193
hsa-miR-6738-5p	turquoise	-0.051921694	0.40442712	0.051921694	0.40442712	-0.083282707	0.180652201	-0.017045828	0.784429513	0.361476726	1.92E-09	0.760895033	2.24E-50	-0.159899846	0.009808112
hsa-miR-4507	turquoise	0.065163389	0.295201867	-0.065163389	0.295201867	0.322264565	1.07E-07	-0.214462712	0.000497596	0.403259252	1.38E-11	0.541784633	3.10E-21	0.038050558	0.541324194
hsa-miR-4731-5p	turquoise	0.120481678	0.052328419	-0.120481678	0.052328419	-0.023312351	0.708300158	-0.242846762	7.61E-05	0.190367876	0.002048963	0.444742831	4.94E-14	0.002357962	0.969816961
hsa-miR-3679-3p	turquoise	0.06478205	0.298042887	-0.06478205	0.298042887	-0.115895716	0.062034263	-0.24483053	6.62E-05	0.155536984	0.012032996	0.527524005	5.00E-20	-0.085022012	0.171685128
hsa-miR-4513	turquoise	0.224433019	0.000264203	-0.224433019	0.000264203	0.108029104	0.082102451	-0.222219775	0.000304811	0.117390347	0.05872016	0.781953224	6.92E-55	-0.120282859	0.052721331
hsa-miR-4435	turquoise	-0.335126577	3.05E-08	0.335126577	3.05E-08	-0.224097957	0.000270008	0.209050968	0.000693437	0.477135257	3.46E-16	0.350790853	6.07E-09	-0.004206962	0.946176764
hsa-miR-4448	turquoise	-0.379401648	2.51E-10	0.379401648	2.51E-10	-0.218848906	0.00037795	0.102529487	0.099020171	0.04582979	0.461846825	-0.094043598	0.130418227	-0.001491909	0.980900139
hsa-miR-6857-5p	turquoise	0.520884052	1.75E-19	-0.520884052	1.75E-19	0.61784686	9.20E-29	-0.252495086	3.81E-05	0.03276282	0.598971354	0.780585712	1.41E-54	0.0084199	0.892520925
hsa-miR-3154	turquoise	0.05186675	0.404925253	-0.05186675	0.404925253	0.110016291	0.076595494	-0.09069008	0.144759458	0.409627167	6.10E-12	0.390398069	6.78E-11	0.027961719	0.65358713
hsa-miR-602	turquoise	0.270456272	9.75E-06	-0.270456272	9.75E-06	0.255490121	3.06E-05	-0.1483558	0.016670246	0.065561068	0.292258385	0.826042808	3.39E-66	-0.09678716	0.119521926
hsa-miR-4665-3p	turquoise	0.374134234	4.62E-10	-0.374134234	4.62E-10	0.329682815	5.23E-08	-0.301826612	7.07E-07	-0.08809002	0.156681958	0.811952425	2.93E-62	-0.085167857	0.170948541
hsa-miR-4722-5p	turquoise	-0.061295473	0.324858138	0.061295473	0.324858138	-0.053519271	0.390103139	-0.092932497	0.135043095	0.291996887	1.66E-06	0.71458954	6.34E-42	-0.046799544	0.452414512
hsa-miR-498	turquoise	0.290417912	1.90E-06	-0.290417912	1.90E-06	0.345313275	1.08E-08	-0.07678513	0.217210398	-0.127117063	0.040546214	0.311180106	3.04E-07	0.106073476	0.087829289
hsa-miR-2467-3p	turquoise	-0.302268783	6.80E-07	0.302268783	6.80E-07	-0.179546843	0.003674898	0.09052439	0.145497988	0.102584175	0.098839271	0.007191414	0.908127424	0.022662014	0.716082034
hsa-miR-652-5p	turquoise	-0.151006498	0.014802879	0.151006498	0.014802879	-0.264387313	1.56E-05	0.056154056	0.367159972	0.429140138	4.50E-13	0.672124066	1.56E-35	-0.074067022	0.233977325
hsa-miR-550a-5p	turquoise	-0.159280073	0.010100136	0.159280073	0.010100136	-0.18927051	0.002177132	0.09958716	0.109146248	0.277392979	5.61E-06	0.269124867	1.08E-05	0.052413587	0.399983797
hsa-miR-5196-5p	turquoise	-0.047022176	0.450264462	0.047022176	0.450264462	0.001471033	0.981167353	-0.043195194	0.488015065	0.467518234	1.59E-15	0.841346838	6.77E-71	-0.086766412	0.163028736
hsa-miR-4447	turquoise	-0.155627136	0.011982859	0.155627136	0.011982859	-0.040097749	0.519769746	-0.149417803	0.015898731	0.417087427	2.30E-12	0.608786407	9.29E-28	-0.09969365	0.108766079
hsa-miR-4787-3p	turquoise	0.56934104	9.72E-24	-0.56934104	9.72E-24	0.530812422	2.66E-20	-0.391176079	6.17E-11	-0.268676133	1.12E-05	0.614593731	2.13E-28	-0.068595198	0.270447127
hsa-miR-1470	turquoise	0.495805756	1.55E-17	-0.495805756	1.55E-17	0.613682782	2.69E-28	-0.316540688	1.85E-07	-0.219991383	0.000351507	0.546050277	1.31E-21	0.026157541	0.674618964
hsa-miR-6792-5p	turquoise	0.113360343	0.068007038	-0.113360343	0.068007038	0.278008369	5.33E-06	-0.084842643	0.172594262	0.316317822	1.89E-07	0.787663543	3.38E-56	-0.058217251	0.349790815
hsa-miR-7108-3p	turquoise	0.495163605	1.73E-17	-0.495163605	1.73E-17	0.528582424	4.08E-20	-0.300188117	8.17E-07	-0.111564266	0.072516435	0.800493833	2.70E-59	-0.090358378	0.146240829
hsa-miR-6729-3p	turquoise	0.216678938	0.000433332	-0.216678938	0.000433332	0.156324833	0.011601028	-0.328796709	5.71E-08	0.081486804	0.190269117	0.852144237	1.60E-74	-0.082389554	0.185389122
hsa-miR-4710	turquoise	-0.344535112	1.17E-08	0.344535112	1.17E-08	-0.242983241	7.54E-05	0.349823101	6.72E-09	0.073632882	0.23673761	0.071268165	0.252174288	-0.014340869	0.817985157
hsa-miR-1238-5p	turquoise	-0.170636826	0.005807835	0.170636826	0.005807835	-0.117800254	0.05783724	0.097363463	0.117325873	0.471104107	9.07E-16	0.532476264	1.93E-20	-0.047990952	0.440975871
hsa-miR-4286	turquoise	0.353075715	4.76E-09	-0.353075715	4.76E-09	0.466210574	1.96E-15	-0.311182441	3.04E-07	-0.162350737	0.008725258	0.60440931	2.77E-27	-0.097780097	0.11575796
hsa-miR-6825-3p	turquoise	0.455705571	9.77E-15	-0.455705571	9.77E-15	0.541565699	3.24E-21	-0.36336585	1.56E-09	-0.013308664	0.830881442	0.80368637	4.22E-60	-0.07606883	0.221543202
hsa-miR-1193	turquoise	0.216792791	0.000430248	-0.216792791	0.000430248	0.313370364	2.48E-07	-0.351792856	5.46E-09	-0.016473166	0.791502605	0.464570375	2.52E-15	0.196730005	0.00143209
hsa-miR-1292-3p	turquoise	0.198204926	0.001315899	-0.198204926	0.001315899	0.340048345	1.85E-08	-0.128155016	0.0389227	0.166250866	0.007220076	0.833433237	2.09E-68	-0.061742543	0.32133507
hsa-miR-4690-5p	turquoise	0.083955526	0.177143292	-0.083955526	0.177143292	0.229176252	0.000193558	-0.141101165	0.022868641	0.357853407	2.85E-09	0.769412467	3.84E-52	-0.029634149	0.634332019
hsa-miR-4749-3p	turquoise	0.452897369	1.49E-14	-0.452897369	1.49E-14	0.387541966	9.57E-11	-0.408178837	7.35E-12	-0.096496202	0.120642739	0.751561151	1.60E-48	-0.099667608	0.108858953
hsa-miR-4736	turquoise	-0.007188285	0.908167224	0.007188285	0.908167224	0.06671488	0.283829512	-0.097916519	0.11524814	0.248686312	5.02E-05	0.696275045	4.97E-39	-0.003562779	0.954408607
hsa-miR-4783-3p	turquoise	0.415322746	2.90E-12	-0.415322746	2.90E-12	0.460349706	4.83E-15	-0.291364374	1.76E-06	-0.022473613	0.71834195	0.787366538	3.97E-56	-0.090694404	0.144740221
hsa-miR-5008-5p	turquoise	0.330461287	4.84E-08	-0.330461287	4.84E-08	0.332341407	4.02E-08	-0.211896543	0.000582996	-0.064377403	0.301077348	0.69079001	3.32E-38	0.006460547	0.917429383
hsa-miR-5010-5p	turquoise	0.011018376	0.85965349	-0.011018376	0.85965349	0.1375862	0.026528821	-0.082192476	0.186446534	0.258024358	2.53E-05	0.457144819	7.86E-15	0.246429463	5.91E-05
hsa-miR-6766-3p	turquoise	-0.130296976	0.035745378	0.130296976	0.035745378	-0.31837771	1.55E-07	-0.011262373	0.856578712	0.145220755	0.019141482	0.209117568	0.000690645	-0.099662495	0.108877194
hsa-miR-296-3p	turquoise	-0.089505394	0.150103165	0.089505394	0.150103165	-0.1612599	0.009193359	0.037058303	0.551928787	0.131148702	0.034544529	0.538896647	5.50E-21	-0.07551485	0.224936124
hsa-miR-3917	turquoise	0.247955683	5.30E-05	-0.247955683	5.30E-05	0.209513364	0.000674266	-0.306477459	4.66E-07	-0.025160535	0.686352027	0.235629276	0.000125441	-0.156649922	0.01142681
hsa-miR-658	turquoise	-0.064491944	0.30021633	0.064491944	0.30021633	-0.182484954	0.003145591	-0.133115157	0.031902283	0.330462856	4.84E-08	0.676185919	4.26E-36	-0.070507649	0.257283931
hsa-miR-2392	turquoise	0.155034603	0.01231579	-0.155034603	0.01231579	0.294775988	1.31E-06	-0.094198205	0.129784491	0.346484692	9.54E-09	0.647308322	2.89E-32	0.024523803	0.693885026
hsa-miR-4687-5p	turquoise	0.24552995	6.30E-05	-0.24552995	6.30E-05	0.285907854	2.78E-06	-0.195266815	0.001556577	0.106594475	0.086273181	0.848737514	2.39E-73	-0.054761933	0.379176262
hsa-miR-3622a-5p	turquoise	0.258134288	2.51E-05	-0.258134288	2.51E-05	0.441704334	7.66E-14	-0.173885695	0.004927056	0.223182475	0.000286482	0.836720958	2.00E-69	-0.039440242	0.526644223
hsa-miR-6880-3p	turquoise	0.161255731	0.00919519	-0.161255731	0.00919519	0.201921475	0.001060417	-0.153573955	0.013171518	0.176764122	0.004249121	0.841534849	5.88E-71	-0.086078141	0.16640428
hsa-miR-6795-5p	turquoise	-0.285273399	2.94E-06	0.285273399	2.94E-06	-0.201004112	0.001118843	0.031394124	0.614331548	0.492709619	2.62E-17	0.36708187	1.03E-09	-0.184743672	0.002786753
hsa-miR-1254	turquoise	-0.4170983	2.29E-12	0.4170983	2.29E-12	-0.437757783	1.35E-13	0.200211215	0.001171712	0.325457401	7.90E-08	-0.059255438	0.34125018	0.082923883	0.182544405
hsa-miR-7106-5p	turquoise	-0.120476188	0.052339237	0.120476188	0.052339237	-0.175882465	0.004447247	0.105894721	0.088368346	0.540091829	4.34E-21	0.692918161	1.60E-38	-0.032083906	0.606568866
hsa-miR-6845-3p	turquoise	0.447945058	3.10E-14	-0.447945058	3.10E-14	0.427901347	5.33E-13	-0.094404973	0.128940662	-0.124390716	0.045084533	0.274215129	7.24E-06	0.135214351	0.029273724
hsa-miR-6796-3p	turquoise	-0.003314446	0.957583331	0.003314446	0.957583331	-0.150858442	0.014902132	-0.164165377	0.007993333	0.126490929	0.041552908	0.379486603	2.49E-10	-0.097435022	0.117055403
hsa-miR-4758-3p	turquoise	0.25051036	4.40E-05	-0.25051036	4.40E-05	0.326980906	6.81E-08	-0.280653316	4.30E-06	0.240824226	8.77E-05	0.833773276	1.64E-68	-0.080229805	0.197219783
hsa-miR-1307-3p	turquoise	0.146918926	0.017766008	-0.146918926	0.017766008	0.292671481	1.57E-06	-0.211093522	0.000612388	0.186368682	0.002552035	0.744159978	4.12E-47	0.013075573	0.833800082
hsa-miR-210-5p	turquoise	0.46426956	2.64E-15	-0.46426956	2.64E-15	0.463785616	2.85E-15	-0.362801149	1.66E-09	0.124541986	0.04482202	0.870446546	2.20E-81	-0.022361854	0.719683686
hsa-miR-4430	turquoise	-0.329626993	5.26E-08	0.329626993	5.26E-08	-0.151383492	0.014552764	0.164392617	0.00790564	0.593668759	3.75E-26	0.457962048	6.95E-15	0.004280617	0.945235886
hsa-miR-4638-5p	turquoise	0.19748499	0.001371488	-0.19748499	0.001371488	0.410814619	5.23E-12	-0.215616058	0.000463125	0.172095855	0.005396174	0.730117458	1.46E-44	-0.086967818	0.162050742
hsa-miR-6763-3p	turquoise	0.31749545	1.69E-07	-0.31749545	1.69E-07	0.227969456	0.000209632	-0.257229228	2.69E-05	-0.019006851	0.760345506	0.813386438	1.21E-62	-0.130672215	0.035212034
hsa-miR-6777-3p	turquoise	0.312464039	2.70E-07	-0.312464039	2.70E-07	0.295883802	1.19E-06	-0.356014179	3.47E-09	0.017914507	0.77373411	0.745569429	2.24E-47	-0.076488969	0.218994434
hsa-miR-4322	turquoise	0.184397932	0.002839153	-0.184397932	0.002839153	0.305737008	4.98E-07	-0.161869248	0.0089292	0.188290954	0.002297669	0.836742161	1.97E-69	-0.02693374	0.665538383
hsa-miR-1237-3p	turquoise	0.299813041	8.44E-07	-0.299813041	8.44E-07	0.225277395	0.000250086	0.165822969	0.007373059	-0.150657274	0.015037923	0.274868114	6.87E-06	-0.163453906	0.008273522
hsa-miR-4763-5p	turquoise	0.45280136	1.51E-14	-0.45280136	1.51E-14	0.486977885	6.88E-17	-0.403513117	1.33E-11	0.094450587	0.128755078	0.818804586	3.94E-64	-0.123084647	0.047405138
hsa-miR-6800-3p	turquoise	0.189022415	0.002207103	-0.189022415	0.002207103	0.179318303	0.003719267	-0.216455323	0.000439448	0.18374038	0.002941287	0.825662774	4.37E-66	-0.105344022	0.090045732
hsa-miR-4419b	turquoise	0.063995005	0.303963699	-0.063995005	0.303963699	0.070625133	0.256489966	-0.136807594	0.027404451	0.268992479	1.09E-05	0.719102855	1.13E-42	-0.128512817	0.038375924
hsa-miR-3194-5p	turquoise	0.087077888	0.161518123	-0.087077888	0.161518123	0.087273238	0.160576077	-0.067608922	0.277411939	0.233556913	0.00014438	0.811687813	3.45E-62	-0.02577587	0.679101485
hsa-miR-2110	turquoise	-0.100462505	0.106052105	0.100462505	0.106052105	-0.180019704	0.003584612	0.257362142	2.66E-05	0.110325365	0.075766526	0.321095708	1.20E-07	-0.125830452	0.042637538
hsa-miR-874-3p	turquoise	0.377400636	3.17E-10	-0.377400636	3.17E-10	0.220761935	0.000334656	-0.28244091	3.71E-06	-0.078883966	0.204864575	0.607745319	1.21E-27	-0.038724787	0.534176649
hsa-miR-1281	turquoise	0.474124814	5.61E-16	-0.474124814	5.61E-16	0.552633655	3.41E-22	-0.341778376	1.55E-08	0.052890441	0.395704302	0.60771285	1.22E-27	0.089705408	0.149190629
hsa-miR-30c-1-3p	turquoise	-0.099413267	0.109769285	0.099413267	0.109769285	-0.046610273	0.454246916	-0.069303867	0.265516895	0.391515261	5.92E-11	0.783634553	2.87E-55	-0.050323447	0.41906554
hsa-miR-6790-3p	turquoise	0.279830083	4.60E-06	-0.279830083	4.60E-06	0.34718382	8.87E-09	0.115869569	0.062093582	-0.124360254	0.045137553	0.303442675	6.12E-07	-0.037012155	0.552424453
hsa-miR-1199-5p	turquoise	0.291487496	1.74E-06	-0.291487496	1.74E-06	0.261986846	1.88E-05	-0.261482226	1.95E-05	0.032408009	0.602936579	0.802122087	1.05E-59	-0.101190935	0.103530356
hsa-miR-4274	turquoise	0.214321247	0.000501984	-0.214321247	0.000501984	0.073193517	0.239554328	-0.153168773	0.013417971	0.027118052	0.663389241	0.512783863	7.74E-19	0.037377488	0.548506502
hsa-miR-6766-5p	turquoise	-0.131381564	0.034222243	0.131381564	0.034222243	-0.050331438	0.418991583	0.343601967	1.29E-08	0.045810334	0.462037177	-0.328770327	5.72E-08	0.018535576	0.766113323
hsa-miR-6879-3p	turquoise	0.340579612	1.75E-08	-0.340579612	1.75E-08	0.40599715	9.72E-12	-0.26025948	2.14E-05	0.264369614	1.56E-05	0.715202135	5.03E-42	-0.05345271	0.390693738
hsa-miR-6797-5p	turquoise	-0.352650128	4.98E-09	0.352650128	4.98E-09	-0.342871908	1.39E-08	0.273976726	7.38E-06	0.348612439	7.63E-09	-0.186127832	0.002585649	-0.115635998	0.062625548
hsa-miR-4433a-5p	turquoise	0.164885166	0.007718496	-0.164885166	0.007718496	0.025249938	0.685296781	-0.04426852	0.47725928	-0.092264311	0.137884425	0.355382377	3.72E-09	0.02276336	0.714867376
hsa-miR-6798-3p	turquoise	-0.156746879	0.0113753	0.156746879	0.0113753	-0.358366568	2.69E-09	0.230727966	0.00017458	0.050625641	0.416274222	0.251427629	4.12E-05	-0.144288176	0.019935513
hsa-miR-4708-3p	turquoise	-0.18237944	0.003163335	0.18237944	0.003163335	-0.056414942	0.364934642	0.047587639	0.444829492	0.115278993	0.063445876	0.227758964	0.00021256	-0.055450134	0.37320619
hsa-miR-4472	turquoise	-0.009756036	0.87559392	0.009756036	0.87559392	0.124564936	0.044782305	-0.002375105	0.969597631	0.486660781	7.26E-17	0.783787975	2.65E-55	-0.00852059	0.891243532
hsa-miR-4728-3p	turquoise	0.270116928	1.00E-05	-0.270116928	1.00E-05	0.233150723	0.000148393	-0.055124334	0.376025229	-0.010728334	0.86331126	0.188212568	0.002307572	0.060305288	0.332749772
hsa-miR-491-5p	turquoise	-0.11648628	0.060706846	0.11648628	0.060706846	-0.088854816	0.153100623	0.050125328	0.420901455	0.179322768	0.003718395	0.240191699	9.16E-05	0.143868408	0.020302148
hsa-miR-564	turquoise	-0.036476677	0.558191647	0.036476677	0.558191647	0.330405006	4.87E-08	-0.083912286	0.177367272	0.346084722	9.95E-09	0.236178148	0.00012083	0.115982433	0.061837866
hsa-miR-8052	turquoise	0.160072161	0.009728261	-0.160072161	0.009728261	0.181422809	0.003328393	-0.214918948	0.000483685	-0.030856091	0.620416505	0.272503927	8.29E-06	0.034283286	0.582113906
hsa-miR-3616-3p	turquoise	-0.030556298	0.623818321	0.030556298	0.623818321	-0.192084475	0.001862218	0.020418245	0.743152038	0.017203629	0.782483547	0.09577919	0.123439689	0.10727745	0.084266905
hsa-miR-636	turquoise	0.573572009	3.82E-24	-0.573572009	3.82E-24	0.574039147	3.44E-24	-0.342365275	1.46E-08	-0.181336188	0.003343717	0.75446283	4.33E-49	-0.010306002	0.868642552
hsa-miR-371b-5p	turquoise	0.098427021	0.113355913	-0.098427021	0.113355913	0.208260368	0.000727387	-0.168437692	0.006481604	0.262522466	1.80E-05	0.760668112	2.49E-50	0.018266632	0.769410671
hsa-miR-1587	turquoise	-0.073415573	0.238127831	0.073415573	0.238127831	0.260087277	2.17E-05	0.076183561	0.2208451	0.424553677	8.43E-13	0.306599813	4.61E-07	-0.033276971	0.593246343
hsa-miR-1224-3p	turquoise	0.213371861	0.000532373	-0.213371861	0.000532373	0.223644414	0.000278056	-0.207845942	0.00074579	0.154853303	0.012419273	0.87186211	5.87E-82	-0.056485805	0.364331634
hsa-miR-6165	turquoise	-0.189018336	0.002207599	0.189018336	0.002207599	-0.014652158	0.814105361	-0.016175823	0.795181951	0.521194503	1.65E-19	0.711593677	1.96E-41	-0.053653143	0.388916921
hsa-miR-6872-3p	turquoise	0.420057237	1.55E-12	-0.420057237	1.55E-12	0.417362271	2.21E-12	-0.233415049	0.00014577	0.039363768	0.527446777	0.731602647	7.98E-45	-0.12861086	0.038227237
hsa-miR-6803-3p	turquoise	0.486840513	7.04E-17	-0.486840513	7.04E-17	0.562877592	3.94E-23	-0.235849645	0.00012357	0.012915317	0.835808037	0.457389505	7.58E-15	0.162118799	0.008822977
hsa-miR-7851-3p	turquoise	0.012966352	0.835168462	-0.012966352	0.835168462	0.13966123	0.024311668	-0.061952009	0.319692969	0.336874843	2.56E-08	0.809239447	1.54E-61	-0.059982593	0.335347968
hsa-miR-4800-3p	turquoise	0.484656796	1.01E-16	-0.484656796	1.01E-16	0.589374732	1.03E-25	-0.237733333	0.000108613	-0.157210527	0.011131797	0.479165456	2.49E-16	-0.009778514	0.875309612
hsa-miR-6511b-3p	turquoise	0.134524891	0.030115838	-0.134524891	0.030115838	0.080470617	0.195874084	0.408869867	6.72E-12	-0.023666282	0.70407769	0.29445741	1.35E-06	0.005220325	0.933239147
hsa-miR-1229-3p	turquoise	0.24304088	7.51E-05	-0.24304088	7.51E-05	0.290938763	1.82E-06	-0.109125413	0.079026127	0.171950284	0.005436036	0.218783345	0.000379522	0.060921502	0.327824287
hsa-miR-6743-3p	turquoise	0.230207959	0.000180737	-0.230207959	0.000180737	0.2767364	5.91E-06	-0.140540677	0.023421292	0.360688684	2.09E-09	0.513448939	6.86E-19	-0.005739125	0.926622183
hsa-miR-6732-3p	turquoise	0.144725633	0.019559555	-0.144725633	0.019559555	0.199333424	0.001232911	-0.106578249	0.086321306	0.189271252	0.002177043	0.210947285	0.000617886	-0.013819408	0.824494356
hsa-miR-766-3p	turquoise	0.127002537	0.040728797	-0.127002537	0.040728797	0.312299378	2.74E-07	-0.086731853	0.163196994	0.361676769	1.87E-09	0.458542235	6.36E-15	0.075707059	0.223754762
hsa-miR-370-3p	turquoise	-0.341534046	1.59E-08	0.341534046	1.59E-08	-0.265348973	1.45E-05	0.049879499	0.42318601	0.503861	3.81E-18	0.397342874	2.89E-11	-0.029363039	0.637437157
hsa-miR-4731-3p	turquoise	0.034965825	0.574618921	-0.034965825	0.574618921	0.033555217	0.59015854	-0.129114892	0.037470512	0.331274263	4.47E-08	0.792828628	2.04E-57	-0.083681722	0.178565104
hsa-miR-6727-3p	turquoise	0.237421147	0.000110968	-0.237421147	0.000110968	0.305007041	5.32E-07	-0.126374776	0.041741952	0.240439794	9.01E-05	0.857808945	1.53E-76	-0.081117906	0.192290103
hsa-miR-6859-3p	turquoise	-0.072353558	0.245004419	0.072353558	0.245004419	-0.1514439	0.014513033	-0.169417622	0.006173185	0.295306517	1.25E-06	0.458497683	6.41E-15	0.082410297	0.185278085
hsa-miR-328-3p	turquoise	0.465652157	2.13E-15	-0.465652157	2.13E-15	0.485653789	8.58E-17	-0.425518164	7.39E-13	0.049674935	0.42509256	0.694851649	8.17E-39	-0.132231542	0.033067454
hsa-miR-6812-5p	turquoise	-0.210621224	0.000630309	0.210621224	0.000630309	-0.300908492	7.67E-07	0.100257311	0.106771141	0.23150839	0.000165707	0.066257697	0.28714956	0.137497993	0.026626797
hsa-miR-625-3p	turquoise	0.085732613	0.168118451	-0.085732613	0.168118451	0.025656685	0.68050358	-0.056237224	0.366449648	0.195114286	0.001570109	0.840700314	1.09E-70	-0.09013908	0.147226521
hsa-miR-6865-3p	turquoise	0.260561066	2.09E-05	-0.260561066	2.09E-05	0.298450606	9.52E-07	-0.243242405	7.40E-05	0.169104412	0.006270304	0.893333138	1.33E-91	-0.065895387	0.289799086
hsa-miR-3147	turquoise	-0.125069555	0.043916482	0.125069555	0.043916482	0.082792417	0.183241315	0.032133785	0.60600923	0.581163798	6.92E-25	0.706869242	1.12E-40	-0.012767623	0.837659538
hsa-miR-6776-5p	turquoise	0.07090503	0.254605222	-0.07090503	0.254605222	0.248886387	4.95E-05	-0.133254764	0.031721432	0.449286327	2.54E-14	0.804085134	3.34E-60	-0.022123392	0.722549448
hsa-miR-4738-3p	turquoise	0.376990063	3.32E-10	-0.376990063	3.32E-10	0.501541693	5.73E-18	-0.231122408	0.000170041	0.036845956	0.554211323	0.539719249	4.67E-21	0.127551118	0.039860473
hsa-miR-483-5p	turquoise	0.335328717	2.99E-08	-0.335328717	2.99E-08	0.383499014	1.55E-10	-0.230122753	0.000181765	-0.037508012	0.547110036	0.270422476	9.78E-06	0.264415645	1.56E-05
hsa-miR-3918	turquoise	-0.170978699	0.00570893	0.170978699	0.00570893	0.122558379	0.04836802	0.3402789	1.81E-08	0.314412067	2.25E-07	-0.070489448	0.257407086	-0.005791598	0.925953196
hsa-miR-4685-3p	turquoise	0.321605553	1.14E-07	-0.321605553	1.14E-07	0.376075254	3.70E-10	-0.220368093	0.000343172	0.288079565	2.32E-06	0.391851374	5.68E-11	0.014391075	0.817359101
hsa-miR-4640-3p	turquoise	0.405120374	1.09E-11	-0.405120374	1.09E-11	0.306548466	4.63E-07	-0.332842981	3.83E-08	-0.101994454	0.100803869	0.760072048	3.29E-50	-0.059392752	0.340130588
hsa-miR-6786-3p	turquoise	0.336419441	2.68E-08	-0.336419441	2.68E-08	0.37599013	3.73E-10	-0.22201103	0.000308927	0.217391046	0.000414377	0.653566936	4.63E-33	-0.049342928	0.42819748
hsa-miR-6730-3p	turquoise	0.269000375	1.09E-05	-0.269000375	1.09E-05	0.359618859	2.35E-09	-0.286171444	2.72E-06	0.245592	6.27E-05	0.484462082	1.05E-16	-0.099696954	0.108754303
hsa-miR-6792-3p	turquoise	0.126698696	0.041216555	-0.126698696	0.041216555	0.162650509	0.008600386	-0.13329351	0.031671394	0.442828045	6.52E-14	0.750480995	2.59E-48	-0.102763718	0.098247215
hsa-miR-6068	turquoise	0.266453154	1.33E-05	-0.266453154	1.33E-05	0.440875602	8.63E-14	-0.097461613	0.116955023	0.028867701	0.643126823	0.380910457	2.10E-10	0.077495349	0.212974542
hsa-miR-1273e	turquoise	0.130752674	0.035098559	-0.130752674	0.035098559	0.225201582	0.000251324	-0.215970608	0.000452982	0.231534964	0.000165412	0.804429617	2.72E-60	-0.012250844	0.844144882
hsa-miR-6086	turquoise	-0.249316006	4.80E-05	0.249316006	4.80E-05	-0.202882829	0.00100221	0.086896501	0.162396543	0.587744816	1.52E-25	0.687007276	1.20E-37	-0.076962555	0.216146607
hsa-miR-8485	turquoise	0.159429826	0.010028879	-0.159429826	0.010028879	0.161062479	0.009280418	-0.12666388	0.041272757	0.35587845	3.52E-09	0.319350719	1.42E-07	-0.032653084	0.600196463
hsa-miR-484	turquoise	0.177229136	0.004147861	-0.177229136	0.004147861	0.23072979	0.000174559	-0.156041254	0.011754909	0.123011706	0.04753763	0.847405364	6.76E-73	-0.089612033	0.149616115
hsa-miR-2116-3p	turquoise	0.250291288	4.47E-05	-0.250291288	4.47E-05	0.161076949	0.009274013	-0.259390891	2.28E-05	0.011220991	0.857100036	0.719978982	8.07E-43	-0.054977172	0.377302835
hsa-miR-572	turquoise	0.252093795	3.92E-05	-0.252093795	3.92E-05	0.276681716	5.94E-06	-0.103305216	0.096478622	0.162395333	0.00870658	0.798057591	1.09E-58	-0.061660636	0.321978664
hsa-miR-4539	turquoise	-0.104392533	0.093003844	0.104392533	0.093003844	0.063441427	0.308174398	0.217764391	0.00040475	0.2829638	3.56E-06	0.113336005	0.068066574	0.156217306	0.011659166
hsa-miR-3614-5p	turquoise	-0.008036063	0.897392977	0.008036063	0.897392977	-0.023945178	0.700756764	-0.070671316	0.256178325	0.284342615	3.17E-06	0.584355212	3.33E-25	0.10427353	0.09337921
hsa-miR-4478	turquoise	-0.16696773	0.00697012	0.16696773	0.00697012	0.004507427	0.9423391	0.147032354	0.017677282	0.618721247	7.33E-29	0.647519724	2.71E-32	-0.067219794	0.280192984
hsa-miR-6722-5p	turquoise	0.358983261	2.52E-09	-0.358983261	2.52E-09	0.434628223	2.09E-13	-0.199701371	0.001206909	0.004047957	0.948208144	0.791356392	4.57E-57	-0.046042221	0.45977133
hsa-miR-574-3p	turquoise	0.045723401	0.462888214	-0.045723401	0.462888214	0.207435635	0.000764433	-0.111190662	0.073484361	0.426158899	6.77E-13	0.535565858	1.06E-20	-0.128204174	0.038847192
hsa-miR-4526	turquoise	0.423261512	1.00E-12	-0.423261512	1.00E-12	0.433666602	2.40E-13	-0.254971205	3.18E-05	-0.053056143	0.39422368	0.579923104	9.17E-25	0.074168689	0.233334212
hsa-miR-877-3p	turquoise	0.268644971	1.12E-05	-0.268644971	1.12E-05	0.361014836	2.02E-09	-0.243986958	7.02E-05	0.143023199	0.021058151	0.619330627	6.25E-29	-0.016408643	0.792300635
hsa-miR-532-3p	turquoise	0.024258437	0.697033439	-0.024258437	0.697033439	0.189409538	0.0021605	0.171924184	0.005443211	0.141645937	0.022342315	-0.069759412	0.262380346	0.102901783	0.09779385
hsa-miR-4718	turquoise	-0.338847278	2.09E-08	0.338847278	2.09E-08	-0.189589665	0.002139122	0.07537736	0.225783885	0.106373346	0.086930918	-0.112930383	0.069065103	0.013691443	0.826093549
hsa-miR-4716-5p	turquoise	-0.209553951	0.000672607	0.209553951	0.000672607	-0.253460073	3.55E-05	0.033035319	0.595934012	0.110929984	0.074165922	0.131037968	0.034698688	0.090271511	0.146630673
hsa-miR-1238-3p	turquoise	0.12043835	0.052413837	-0.12043835	0.052413837	0.106706236	0.085942275	-0.189000258	0.002209798	0.279163646	4.86E-06	0.840747158	1.06E-70	-0.019602809	0.753070678
hsa-miR-6858-3p	turquoise	0.257308227	2.67E-05	-0.257308227	2.67E-05	0.294808315	1.31E-06	-0.102849233	0.097966213	0.205539404	0.000856309	0.81632396	1.91E-63	-0.139417729	0.024563291
hsa-miR-197-3p	turquoise	0.025090149	0.687183244	-0.025090149	0.687183244	0.220935049	0.000330974	-0.019250536	0.757368269	0.410761999	5.26E-12	0.396885995	3.06E-11	0.002026234	0.974061631
hsa-miR-6801-3p	turquoise	0.320684659	1.25E-07	-0.320684659	1.25E-07	0.362289504	1.75E-09	-0.243498014	7.27E-05	0.127436435	0.040040697	0.833980607	1.42E-68	-0.051507041	0.408195433
hsa-miR-3675-3p	turquoise	-0.038579292	0.535715033	0.038579292	0.535715033	-0.084668156	0.173482078	-0.01390327	0.823446724	0.279638127	4.67E-06	0.807719429	3.85E-61	-0.091939118	0.139283716
hsa-miR-4767	turquoise	0.264734033	1.52E-05	-0.264734033	1.52E-05	0.221717089	0.00031481	-0.151268639	0.014628568	0.047393155	0.446694573	0.829074753	4.33E-67	-0.097673456	0.116157714
hsa-miR-3151-3p	turquoise	0.232732793	0.000152631	-0.232732793	0.000152631	0.324173205	8.94E-08	-0.124323061	0.04520236	0.353166564	4.71E-09	0.705121863	2.12E-40	-0.043451945	0.485430403
hsa-miR-3610	turquoise	0.20067847	0.001140285	-0.20067847	0.001140285	0.022338602	0.71996295	-0.173962462	0.004907782	0.084189343	0.175935777	0.693245465	1.43E-38	-0.084441712	0.174639312
hsa-miR-4685-5p	turquoise	0.135909853	0.028444721	-0.135909853	0.028444721	0.082096061	0.186965457	-0.258787271	2.39E-05	0.113405267	0.067897255	0.7251976	1.05E-43	-0.068785536	0.26911685
hsa-miR-873-3p	turquoise	0.238647196	0.000101984	-0.238647196	0.000101984	0.40005069	2.06E-11	-0.113745957	0.067069409	0.201851652	0.001064763	0.49423935	2.02E-17	0.151063758	0.014764649
hsa-miR-6884-3p	turquoise	0.312695837	2.64E-07	-0.312695837	2.64E-07	0.391877708	5.66E-11	-0.318702231	1.51E-07	0.124543828	0.044818831	0.630394953	3.29E-30	-0.082152887	0.186659481
hsa-miR-3177-5p	turquoise	0.13916715	0.024824569	-0.13916715	0.024824569	0.073403943	0.238202395	-0.050593512	0.416570472	0.189042258	0.002204693	0.824416109	1.01E-65	-0.133824599	0.030992284
hsa-miR-3191-3p	turquoise	0.170177214	0.005943224	-0.170177214	0.005943224	0.229798622	0.000185726	-0.082183396	0.18649536	0.255267524	3.11E-05	0.839121969	3.50E-70	-0.108032107	0.082093892
hsa-miR-3180-5p	turquoise	0.294129619	1.39E-06	-0.294129619	1.39E-06	0.364669284	1.35E-09	-0.114440585	0.065407111	0.213739603	0.000520405	0.787498288	3.70E-56	-0.053345115	0.391649578
hsa-miR-6827-5p	turquoise	-0.389741198	7.34E-11	0.389741198	7.34E-11	-0.228244397	0.000205864	0.117206559	0.059119629	0.518199341	2.87E-19	0.100457087	0.106071044	-0.141791884	0.022203101
hsa-miR-3160-5p	turquoise	-0.444794512	4.90E-14	0.444794512	4.90E-14	-0.305394376	5.14E-07	0.159649643	0.00992509	0.206161402	0.000825106	0.03720454	0.550359546	-0.031617663	0.611811112
hsa-miR-6772-5p	turquoise	-0.017175505	0.782830265	0.017175505	0.782830265	0.113231635	0.06832237	0.279280811	4.81E-06	0.367688157	9.61E-10	0.210750929	0.00062534	0.060827386	0.328573515
hsa-miR-637	turquoise	-0.089522551	0.150024722	0.089522551	0.150024722	-0.086794446	0.162892345	-0.059428034	0.339843291	0.264666312	1.53E-05	0.725278601	1.01E-43	-0.189751363	0.002120096
hsa-miR-6069	turquoise	0.193984665	0.001673724	-0.193984665	0.001673724	0.153186917	0.013406849	-0.152279746	0.013972966	0.040427808	0.516336293	0.303162689	6.28E-07	0.017686913	0.776532269
hsa-miR-494-3p	turquoise	0.301234054	7.45E-07	-0.301234054	7.45E-07	0.464388597	2.60E-15	-0.176574451	0.004291059	0.06196524	0.319589428	0.596980228	1.70E-26	-0.00245414	0.968586467
hsa-miR-4433b-5p	turquoise	0.162608802	0.008617664	-0.162608802	0.008617664	0.115399907	0.063167056	-0.161798785	0.008959398	0.089489336	0.150176611	0.806700916	7.08E-61	-0.127581638	0.039812627
hsa-miR-6785-3p	turquoise	0.272356979	8.39E-06	-0.272356979	8.39E-06	0.243667521	7.18E-05	-0.158910122	0.010278095	0.089256268	0.151245682	0.852497142	1.20E-74	-0.083613634	0.178919981
hsa-miR-4664-5p	turquoise	0.252563138	3.79E-05	-0.252563138	3.79E-05	0.183386411	0.002997637	-0.051963389	0.404049349	0.160352717	0.009599483	0.644871234	5.82E-32	-0.064722272	0.298489882
hsa-miR-6770-3p	turquoise	0.223368706	0.000283056	-0.223368706	0.000283056	0.255858525	2.97E-05	-0.10465531	0.092179244	0.179681476	0.003648984	0.745015969	2.85E-47	-0.028541314	0.646887262
hsa-miR-4750-3p	turquoise	0.266436841	1.33E-05	-0.266436841	1.33E-05	0.105327939	0.090095101	-0.172870524	0.005188421	0.037594434	0.546186377	0.764080758	5.00E-51	-0.136685248	0.027544272
hsa-miR-3122	turquoise	0.291188565	1.78E-06	-0.291188565	1.78E-06	0.250065173	4.55E-05	-0.229110077	0.000194409	0.06464027	0.299103776	0.852415009	1.29E-74	-0.057091451	0.359203213
hsa-miR-4646-3p	turquoise	0.066614807	0.284554021	-0.066614807	0.284554021	0.186720008	0.002503715	-0.048821926	0.433096246	0.394767225	3.98E-11	0.454878772	1.11E-14	0.061937507	0.319806482
hsa-miR-3194-3p	turquoise	-0.08618382	0.165882622	0.08618382	0.165882622	0.048394147	0.43714246	-0.014995814	0.809827407	-0.025252029	0.685272116	0.167463013	0.006801967	-0.018425662	0.767460404
hsa-miR-4783-5p	turquoise	0.128839564	0.037882288	-0.128839564	0.037882288	0.187032639	0.002461418	-0.287082892	2.52E-06	-0.125440319	0.043289322	0.515071202	5.10E-19	-0.047151585	0.449017349
hsa-miR-6892-3p	turquoise	0.354472063	4.10E-09	-0.354472063	4.10E-09	0.349922986	6.65E-09	-0.266494921	1.33E-05	0.045374388	0.466313679	0.723194283	2.30E-43	-0.101741325	0.101656574
hsa-miR-1915-5p	turquoise	0.249152744	4.86E-05	-0.249152744	4.86E-05	0.124969352	0.044087284	-0.075625339	0.22425649	-0.111341189	0.073093121	0.302078731	6.91E-07	0.026595205	0.669492936
hsa-miR-23a-5p	turquoise	0.091081945	0.143024162	-0.091081945	0.143024162	0.276439987	6.05E-06	-0.013057044	0.834032178	0.284471174	3.14E-06	0.732051117	6.65E-45	-0.090626894	0.145040759
hsa-miR-4479	turquoise	0.423044947	1.03E-12	-0.423044947	1.03E-12	0.432536245	2.81E-13	-0.283328882	3.45E-06	-0.09743771	0.117045256	0.776700891	1.03E-53	-0.079677607	0.200330937
hsa-miR-4419a	turquoise	-0.08641721	0.164734882	0.08641721	0.164734882	0.051724905	0.40621292	0.079936081	0.198870259	0.404495568	1.18E-11	0.524666789	8.59E-20	-0.087252179	0.160677432
hsa-miR-4535	turquoise	-0.129132821	0.037443829	0.129132821	0.037443829	0.050492383	0.417503758	0.05909475	0.342563321	0.559146497	8.73E-23	0.577993696	1.42E-24	0.027986327	0.653302106
hsa-miR-885-3p	turquoise	0.183833874	0.002926565	-0.183833874	0.002926565	0.288218814	2.29E-06	-0.15913073	0.010171644	0.285345814	2.92E-06	0.75152627	1.62E-48	-0.058355087	0.348649209
hsa-miR-4800-5p	turquoise	-0.249636218	4.69E-05	0.249636218	4.69E-05	-0.277091927	5.74E-06	0.198314714	0.001307606	0.278550458	5.10E-06	-0.142770726	0.021288656	0.014285919	0.818670501
hsa-miR-3940-3p	turquoise	0.231752311	0.000163021	-0.231752311	0.000163021	0.324831338	8.39E-08	-0.167500061	0.006789536	0.326980729	6.81E-08	0.798242841	9.79E-59	-0.051264643	0.410407904
hsa-miR-4701-5p	turquoise	0.296690213	1.11E-06	-0.296690213	1.11E-06	0.394925365	3.90E-11	-0.308333434	3.94E-07	0.029269998	0.63850426	0.555002393	2.09E-22	-0.061754678	0.32123979
hsa-miR-6892-5p	turquoise	-0.043526415	0.484682103	0.043526415	0.484682103	0.002997651	0.961634246	-0.184014358	0.002898333	0.202720422	0.001011832	0.229790994	0.00018582	-0.066796969	0.283236132
hsa-miR-1825	turquoise	0.244695082	6.68E-05	-0.244695082	6.68E-05	0.376368833	3.57E-10	-0.170417322	0.005872146	0.272671022	8.18E-06	0.544236306	1.89E-21	0.016139929	0.795626418
hsa-miR-5585-3p	turquoise	-0.154807272	0.012445669	0.154807272	0.012445669	0.057842036	0.352910412	-0.025110242	0.686945922	0.390295337	6.87E-11	0.521733515	1.49E-19	0.037048355	0.552035619
hsa-miR-6890-3p	turquoise	0.309962856	3.40E-07	-0.309962856	3.40E-07	0.347948902	8.18E-09	-0.204127858	0.000931197	0.267193179	1.26E-05	0.763521765	6.51E-51	-0.157539583	0.010961784
hsa-miR-6769a-3p	turquoise	0.004796834	0.93864393	-0.004796834	0.93864393	0.083458915	0.179728312	-0.130068422	0.036073575	0.410137637	5.71E-12	0.563808394	3.23E-23	0.024069091	0.699283106
hsa-miR-4632-3p	turquoise	0.451620992	1.80E-14	-0.451620992	1.80E-14	0.520163233	2.00E-19	-0.232352621	0.000156584	-0.048656867	0.434654922	0.588109161	1.39E-25	-0.07994077	0.19884383
hsa-miR-6795-3p	turquoise	0.201283111	0.001100768	-0.201283111	0.001100768	0.065279831	0.294337962	-0.149580638	0.015783239	0.013336217	0.830536599	0.533754013	1.51E-20	-0.05290543	0.395570227
hsa-miR-483-3p	turquoise	0.238109617	0.000105836	-0.238109617	0.000105836	0.347422512	8.65E-09	-0.07845099	0.20736897	0.191452859	0.001929043	0.787996378	2.83E-56	-0.03019633	0.627913518
hsa-miR-6759-3p	turquoise	-0.020269908	0.744953249	0.020269908	0.744953249	0.091364043	0.141784801	-0.08355558	0.17922297	0.519399821	2.30E-19	0.80020705	3.18E-59	-0.072606482	0.243354291
hsa-miR-4253	turquoise	0.295053704	1.28E-06	-0.295053704	1.28E-06	0.426031145	6.89E-13	-0.152143563	0.014059737	0.18859437	0.002259699	0.706193017	1.43E-40	0.005853437	0.925164875
hsa-miR-1306-5p	turquoise	0.002381523	0.969515521	-0.002381523	0.969515521	0.15109034	0.014746932	0.008855176	0.887000844	0.474235397	5.51E-16	0.744261291	3.95E-47	0.019059747	0.759698945
hsa-miR-6735-5p	turquoise	-0.336361887	2.69E-08	0.336361887	2.69E-08	-0.237183013	0.000112797	0.271144061	9.24E-06	0.658082101	1.20E-33	0.459502474	5.50E-15	-0.030095455	0.629063191
hsa-miR-6867-3p	turquoise	-0.110296076	0.075844769	0.110296076	0.075844769	0.01579958	0.799844103	-0.054029606	0.385592866	0.43918066	1.10E-13	0.282492795	3.70E-06	0.081750562	0.188833694
hsa-miR-4732-5p	turquoise	0.125300488	0.043524962	-0.125300488	0.043524962	0.359195377	2.46E-09	-0.167457933	0.006803674	0.230582654	0.000176281	0.70717776	1.00E-40	-0.042808513	0.491921608
hsa-miR-4751	turquoise	0.133246357	0.031732297	-0.133246357	0.031732297	0.045314642	0.46690146	-0.015592611	0.802411756	-0.00578029	0.926097363	-0.201571462	0.00108237	0.005919042	0.924328608
hsa-miR-6810-3p	turquoise	0.351970041	5.35E-09	-0.351970041	5.35E-09	0.403780925	1.29E-11	-0.2774515	5.58E-06	0.096973244	0.118809362	0.764972469	3.27E-51	-0.088684455	0.153892973
hsa-miR-6887-3p	turquoise	0.010534203	0.865761111	-0.010534203	0.865761111	0.107089064	0.084816511	-0.054814024	0.37872234	0.463796688	2.84E-15	0.824862761	7.47E-66	-0.025567026	0.681559052
hsa-miR-4664-3p	turquoise	0.251683818	4.04E-05	-0.251683818	4.04E-05	0.288091812	2.32E-06	-0.248218209	5.20E-05	0.11069929	0.074773364	0.810316474	7.99E-62	-0.006624293	0.915344317
hsa-miR-4667-3p	turquoise	0.179067801	0.003768455	-0.179067801	0.003768455	0.189638841	0.00213332	-0.070247238	0.259049845	0.359631297	2.34E-09	0.845376912	3.23E-72	-0.067887181	0.275434765
hsa-miR-342-5p	turquoise	-0.248316093	5.16E-05	0.248316093	5.16E-05	-0.065054493	0.296011309	0.069163729	0.26648692	-0.007057166	0.909835129	-0.203437055	0.000970004	0.073567941	0.237152466
hsa-miR-7106-3p	turquoise	0.087096035	0.161430437	-0.087096035	0.161430437	0.218662149	0.000382444	-0.165431293	0.007515619	0.285903824	2.79E-06	0.796418027	2.75E-58	-0.144721016	0.019563491
hsa-miR-4533	turquoise	0.236983036	0.000114354	-0.236983036	0.000114354	0.230352433	0.000179006	-0.193201954	0.001749146	0.143999281	0.020187218	0.37660764	3.48E-10	-0.108584615	0.080531789
hsa-miR-4313	turquoise	0.289490303	2.06E-06	-0.289490303	2.06E-06	0.211773016	0.000587431	-0.220093961	0.000349219	-0.039312019	0.5279902	0.766123986	1.88E-51	-0.113442009	0.067807576
hsa-miR-3162-3p	turquoise	0.325766091	7.67E-08	-0.325766091	7.67E-08	0.317537122	1.68E-07	-0.014337777	0.818023721	-0.238556184	0.000102627	0.135565874	0.028852179	0.029082197	0.640660451
hsa-miR-1247-5p	turquoise	0.51481778	5.34E-19	-0.51481778	5.34E-19	0.537318426	7.51E-21	-0.407341513	8.19E-12	-0.134221094	0.030493417	0.771278548	1.54E-52	-0.078547629	0.20680809
hsa-miR-4743-5p	turquoise	0.098606154	0.112697738	-0.098606154	0.112697738	0.246342145	5.94E-05	-0.084551368	0.174078208	0.410004469	5.81E-12	0.833901034	1.50E-68	-0.037261409	0.549749892
hsa-miR-3620-3p	turquoise	0.305752263	4.98E-07	-0.305752263	4.98E-07	0.330230665	4.96E-08	-0.1524849	0.013843136	0.290623575	1.87E-06	0.800507725	2.68E-59	-0.085211578	0.170728191
hsa-miR-4756-5p	turquoise	0.150455453	0.015175242	-0.150455453	0.015175242	0.187082037	0.002454794	-0.175004695	0.004652728	0.24778504	5.36E-05	0.787172877	4.40E-56	-0.007386044	0.905652367
hsa-miR-6753-5p	turquoise	-0.273796061	7.48E-06	0.273796061	7.48E-06	-0.136643305	0.027592346	0.077423896	0.213397994	0.628788652	5.09E-30	0.519143981	2.41E-19	-0.024219331	0.697497849
hsa-miR-1290	turquoise	-0.447860534	3.13E-14	0.447860534	3.13E-14	-0.336933662	2.54E-08	0.151512217	0.014468215	0.13663583	0.027600922	0.04197994	0.500348329	-0.101020622	0.104115674
hsa-miR-4725-5p	turquoise	0.400692469	1.90E-11	-0.400692469	1.90E-11	0.402943058	1.43E-11	-0.244807482	6.63E-05	0.013639415	0.826743957	0.699434975	1.63E-39	-0.087522505	0.159380033
hsa-miR-4713-5p	turquoise	-0.03422473	0.582759022	0.03422473	0.582759022	0.098687238	0.112400801	-0.043021294	0.489769875	0.484729263	1.00E-16	0.653915394	4.18E-33	-0.006401223	0.918184928
hsa-miR-6891-3p	turquoise	0.097213395	0.117894666	-0.097213395	0.117894666	0.138401937	0.025637316	-0.193392973	0.001730458	0.218923561	0.000376167	0.654010491	4.06E-33	-0.030382104	0.625798616
hsa-miR-6731-3p	turquoise	0.227267534	0.000219546	-0.227267534	0.000219546	0.191830667	0.001888813	-0.28274731	3.62E-06	-0.067232772	0.280099932	0.71761115	2.01E-42	-0.018609624	0.76520621
hsa-miR-4708-5p	turquoise	0.459636703	5.39E-15	-0.459636703	5.39E-15	0.444761906	4.93E-14	-0.231379361	0.000167144	0.021008566	0.735997855	0.653832812	4.28E-33	-0.210787827	0.000623933
hsa-miR-6784-3p	turquoise	0.134803325	0.029773297	-0.134803325	0.029773297	0.153560434	0.013179677	-0.17366272	0.004983427	0.29352589	1.46E-06	0.793255718	1.61E-57	-0.052034403	0.40340642
hsa-miR-6826-3p	turquoise	-0.207204421	0.000775127	0.207204421	0.000775127	-0.108784553	0.079972457	-0.044659418	0.473374378	0.483720177	1.18E-16	0.344817098	1.13E-08	-0.051115071	0.411776645
hsa-miR-30b-3p	turquoise	-0.043574946	0.48419478	0.043574946	0.48419478	0.044293074	0.477014744	0.087297716	0.160458328	0.404810451	1.13E-11	0.23682315	0.000115614	0.051590955	0.407431154
hsa-miR-6752-3p	turquoise	0.159880314	0.0098172	-0.159880314	0.0098172	0.175777675	0.00447134	-0.083029754	0.181984596	0.252165528	3.90E-05	0.759412485	4.47E-50	-0.031944967	0.608128955
hsa-miR-5196-3p	turquoise	0.155659621	0.011964838	-0.155659621	0.011964838	0.218595501	0.00038406	-0.165477404	0.007498709	0.35143994	5.66E-09	0.857725895	1.64E-76	-0.048767482	0.433610012
hsa-miR-6769b-3p	turquoise	0.423992224	9.09E-13	-0.423992224	9.09E-13	0.461398431	4.11E-15	-0.233371803	0.000146196	-0.012247619	0.844185393	0.408362601	7.18E-12	0.053791218	0.387695756
hsa-miR-3156-3p	turquoise	0.056152413	0.367174014	-0.056152413	0.367174014	0.097020853	0.11862759	-0.040662161	0.513905544	0.33788982	2.31E-08	0.567061979	1.60E-23	-0.016196394	0.79492726
hsa-miR-1539	turquoise	0.310746237	3.16E-07	-0.310746237	3.16E-07	0.290986077	1.81E-06	-0.210494711	0.000635191	0.134774198	0.029808973	0.749555801	3.90E-48	-0.01877892	0.76313346
hsa-miR-4697-3p	turquoise	0.118071752	0.05725851	-0.118071752	0.05725851	0.160084239	0.009722686	-0.228239905	0.000205925	0.197744833	0.001351181	0.388939972	8.09E-11	0.058221939	0.349751949
hsa-miR-6836-5p	turquoise	0.347684375	8.41E-09	-0.347684375	8.41E-09	0.341272148	1.63E-08	-0.252836026	3.72E-05	-0.067232407	0.280102547	0.503078056	4.38E-18	-0.08117024	0.192002444
hsa-miR-7114-3p	turquoise	0.14600542	0.018494826	-0.14600542	0.018494826	0.175096539	0.004630835	-0.073660403	0.236561953	0.36338744	1.55E-09	0.769839322	3.12E-52	-0.064362459	0.3011898
hsa-miR-3184-3p	turquoise	0.003383334	0.956702596	-0.003383334	0.956702596	0.097208887	0.117911785	-0.007147401	0.908687251	0.539299253	5.08E-21	0.705384739	1.93E-40	-0.040403328	0.51659055
hsa-miR-6810-5p	turquoise	-0.11673289	0.060159506	0.11673289	0.060159506	0.15983586	0.009837911	0.194519314	0.001623927	0.558586965	9.83E-23	0.398590106	2.48E-11	0.101314152	0.103108515
hsa-miR-6851-3p	turquoise	0.281440916	4.03E-06	-0.281440916	4.03E-06	0.29029502	1.92E-06	-0.339553368	1.95E-08	-0.01397695	0.82252654	0.701280517	8.46E-40	0.041389725	0.506397004
hsa-miR-6889-3p	turquoise	0.151855742	0.014244684	-0.151855742	0.014244684	0.164654876	0.007805498	-0.147022932	0.017684638	0.266869584	1.29E-05	0.793691718	1.26E-57	-0.034010882	0.585117814
hsa-miR-3187-5p	turquoise	0.068161421	0.273495521	-0.068161421	0.273495521	0.158680573	0.010389905	-0.004669947	0.940263867	0.410106783	5.73E-12	0.752461504	1.07E-48	-0.064048102	0.303561834
hsa-miR-6746-3p	turquoise	0.570714219	7.19E-24	-0.570714219	7.19E-24	0.493592714	2.26E-17	-0.407499311	8.02E-12	-0.031441189	0.613800505	0.736045487	1.28E-45	-0.091988181	0.139071907
hsa-miR-6848-3p	turquoise	0.03344712	0.591357263	-0.03344712	0.591357263	0.015414945	0.80461758	-0.036930371	0.553303391	0.22987183	0.000184824	0.775089602	2.31E-53	-0.064731654	0.298419695
hsa-miR-4700-3p	turquoise	-0.030000238	0.630149189	0.030000238	0.630149189	0.122447171	0.048573567	-0.055894949	0.369378439	0.472504298	7.26E-16	0.603793178	3.22E-27	-0.096470988	0.120740252
hsa-miR-6794-3p	turquoise	0.107596934	0.083341376	-0.107596934	0.083341376	0.177608397	0.004066892	-0.052523706	0.398993087	0.405704064	1.01E-11	0.515563264	4.66E-19	-0.096252423	0.121588097
hsa-miR-6820-3p	turquoise	0.092120495	0.138501926	-0.092120495	0.138501926	0.127975224	0.039199925	0.160357311	0.009597387	0.139773474	0.024196429	-0.151808306	0.014275368	0.050079033	0.421331138
hsa-miR-3622a-3p	turquoise	0.019111826	0.759062529	-0.019111826	0.759062529	0.162422448	0.008695241	-0.044291363	0.477031781	0.407222755	8.31E-12	0.600508581	7.21E-27	0.017284937	0.781481407
hsa-miR-134-3p	turquoise	0.359026866	2.50E-09	-0.359026866	2.50E-09	0.425138336	7.78E-13	-0.133280974	0.031687576	0.117025043	0.059516356	0.306935941	4.47E-07	-0.031887714	0.608772335
hsa-miR-6823-3p	turquoise	-0.002866293	0.963314252	0.002866293	0.963314252	0.070218784	0.259243305	0.132481798	0.032733837	0.578989986	1.13E-24	0.712425837	1.43E-41	0.057167382	0.358563448
hsa-miR-4312	turquoise	0.36289561	1.64E-09	-0.36289561	1.64E-09	0.382260429	1.80E-10	-0.27816025	5.27E-06	0.050406914	0.418293477	0.762501899	1.05E-50	-0.04343453	0.485605476
hsa-miR-1909-5p	turquoise	0.253651988	3.50E-05	-0.253651988	3.50E-05	0.415362072	2.88E-12	-0.147358808	0.017424074	0.214150711	0.000507321	0.724684523	1.28E-43	-0.071263288	0.25220683
hsa-miR-2355-5p	turquoise	0.32335711	9.67E-08	-0.32335711	9.67E-08	0.23394216	0.000140668	-0.236069361	0.000121731	0.064270809	0.301880091	0.481467538	1.71E-16	-0.007334563	0.906306942
hsa-miR-6501-5p	turquoise	0.091229674	0.142374108	-0.091229674	0.142374108	0.057998708	0.351605693	0.03070978	0.622075728	0.173476814	0.005030868	0.094788557	0.127386468	0.037620085	0.54591237
hsa-miR-4428	turquoise	-0.104521135	0.092599557	0.104521135	0.092599557	0.064724059	0.298476511	0.027392925	0.660189243	0.397305743	2.91E-11	0.55194904	3.93E-22	-0.019880519	0.749688086
hsa-miR-193b-5p	turquoise	0.199777692	0.001201579	-0.199777692	0.001201579	0.367604516	9.70E-10	-0.083653011	0.178714684	0.369791949	7.58E-10	0.641972238	1.33E-31	-0.017587007	0.777761483
hsa-miR-4655-3p	turquoise	0.320301196	1.29E-07	-0.320301196	1.29E-07	0.188392771	0.002284863	-0.242005673	8.07E-05	-0.045328821	0.466761934	0.639842079	2.42E-31	-0.025330058	0.684351622
hsa-miR-371b-3p	turquoise	-0.042152548	0.49858662	0.042152548	0.49858662	-0.015094938	0.808594522	-0.092773731	0.135714108	0.324227605	8.89E-08	0.803745228	4.07E-60	-0.083553838	0.179232065
hsa-miR-3689d	turquoise	0.131532393	0.034014859	-0.131532393	0.034014859	0.111697458	0.072173882	-0.09702346	0.118617642	-0.026637605	0.668997139	0.411952376	4.51E-12	0.258019359	2.53E-05
hsa-miR-1199-3p	turquoise	0.277345015	5.63E-06	-0.277345015	5.63E-06	0.212496072	0.00056191	-0.15371205	0.013088435	0.133550061	0.031341772	0.673129251	1.14E-35	-0.05482788	0.378601657
hsa-miR-6793-3p	turquoise	0.354973927	3.88E-09	-0.354973927	3.88E-09	0.350229057	6.44E-09	-0.303359206	6.17E-07	-0.121300068	0.050736644	0.690666087	3.46E-38	-0.047756717	0.443211647
hsa-miR-30d-5p	turquoise	0.252691899	3.76E-05	-0.252691899	3.76E-05	0.279269769	4.81E-06	-0.199962497	0.001188762	0.15702154	0.01123049	0.668845546	4.41E-35	-0.058474254	0.347664121
hsa-miR-2277-5p	turquoise	0.397166729	2.96E-11	-0.397166729	2.96E-11	0.446543698	3.80E-14	-0.24969995	4.67E-05	-0.118665633	0.05600926	0.473700222	6.00E-16	-0.026022504	0.676203602
hsa-miR-4515	turquoise	-0.139407759	0.024573642	0.139407759	0.024573642	0.03946211	0.526414841	0.062396842	0.316223855	-0.126109372	0.042176628	-0.122595676	0.048299247	0.121953577	0.049494706
hsa-miR-320b	turquoise	0.263258887	1.70E-05	-0.263258887	1.70E-05	0.319892516	1.35E-07	-0.200278803	0.001167117	0.039167645	0.529507798	0.529910312	3.17E-20	-0.033466888	0.59113797
hsa-miR-1538	turquoise	0.158637897	0.01041081	-0.158637897	0.01041081	0.15303831	0.013498183	-0.165283828	0.007569926	0.278849347	4.98E-06	0.825454765	5.03E-66	-0.126637807	0.041314889
hsa-miR-92b-3p	turquoise	0.287508334	2.44E-06	-0.287508334	2.44E-06	0.392333004	5.36E-11	-0.136035208	0.028297463	0.106561398	0.08637131	0.649327126	1.61E-32	0.051917694	0.404463374
hsa-miR-6748-5p	turquoise	-0.019827987	0.750327573	0.019827987	0.750327573	0.176594327	0.004286647	-0.114912072	0.064298164	0.326302885	7.28E-08	0.152002755	0.014149951	0.057459412	0.35610957
hsa-miR-935	turquoise	0.433242367	2.54E-13	-0.433242367	2.54E-13	0.456325994	8.90E-15	-0.298782007	9.25E-07	0.002840623	0.963642573	0.649067092	1.73E-32	0.011983428	0.847504991
hsa-miR-451a	turquoise	-0.186867865	0.002483629	0.186867865	0.002483629	-0.025714541	0.679822823	0.043090313	0.489073003	-0.151197111	0.014675951	-0.231164688	0.000169561	-0.012678825	0.838773142
hsa-miR-6728-3p	turquoise	-0.089170158	0.151642119	0.089170158	0.151642119	0.032760725	0.598994726	0.022192777	0.721715191	0.536195541	9.36E-21	0.735036483	1.95E-45	-0.164689206	0.007792473
hsa-miR-6865-5p	turquoise	-0.328052282	6.14E-08	0.328052282	6.14E-08	-0.227862774	0.000211112	0.203081401	0.00099056	0.545384206	1.50E-21	0.52137707	1.59E-19	-0.076340228	0.219894367
hsa-miR-4649-3p	turquoise	0.256654144	2.80E-05	-0.256654144	2.80E-05	0.338895099	2.08E-08	-0.228088231	0.000207997	0.057398182	0.356623195	0.455884155	9.51E-15	-0.011655309	0.851631606
hsa-miR-5096	turquoise	-0.009324639	0.881053323	0.009324639	0.881053323	0.152417491	0.013885678	-0.105464057	0.089677962	0.252420356	3.83E-05	0.487168102	6.67E-17	0.124545129	0.044816578
hsa-miR-3130-5p	turquoise	0.164518694	0.007857356	-0.164518694	0.007857356	0.224862636	0.00025693	-0.044872815	0.471260874	0.380466587	2.22E-10	0.783743509	2.71E-55	-0.025122673	0.686799108
hsa-miR-4769-5p	turquoise	-0.012417486	0.842052426	0.012417486	0.842052426	0.050665654	0.415905448	-0.092835846	0.13545128	0.360716362	2.08E-09	0.706728547	1.18E-40	-0.066516037	0.285270319
hsa-miR-18b-3p	turquoise	0.057655665	0.354466414	-0.057655665	0.354466414	0.182726598	0.003105295	-0.193421253	0.001727707	0.23279079	0.000152036	0.558378363	1.03E-22	0.123172918	0.047245214
hsa-miR-5088-3p	turquoise	0.079099494	0.203626108	-0.079099494	0.203626108	0.227355826	0.000218275	-0.084500737	0.174337118	0.282473772	3.70E-06	0.265384587	1.45E-05	-0.020571152	0.741296785
hsa-miR-2682-3p	turquoise	0.334790569	3.15E-08	-0.334790569	3.15E-08	0.343705363	1.27E-08	-0.239440259	9.65E-05	0.161009168	0.009304053	0.776193398	1.33E-53	-0.098919685	0.111552962
hsa-miR-25-5p	turquoise	0.173270299	0.005084044	-0.173270299	0.005084044	0.25487984	3.20E-05	-0.038465938	0.536915115	0.045385813	0.466201326	0.327469266	6.50E-08	0.130722497	0.035141083
hsa-miR-4455	turquoise	-0.466748619	1.80E-15	0.466748619	1.80E-15	-0.278139408	5.28E-06	0.307798466	4.14E-07	0.497344346	1.19E-17	-0.051236641	0.410663948	0.078346448	0.207976958
hsa-miR-642a-5p	turquoise	0.049348857	0.428141919	-0.049348857	0.428141919	0.023894854	0.701355578	0.078122191	0.209285496	0.154667262	0.012526258	0.074035888	0.234174517	-0.107259136	0.084320207
hsa-miR-3192-3p	turquoise	0.241898521	8.14E-05	-0.241898521	8.14E-05	0.376451144	3.54E-10	-0.149222737	0.016038055	0.277650794	5.49E-06	0.818453229	4.93E-64	-0.036609375	0.556759752
hsa-miR-583	turquoise	0.115998091	0.061802458	-0.115998091	0.061802458	0.021531881	0.729674665	-0.017804613	0.775084844	-0.094553042	0.128338995	0.092593606	0.136478491	0.146795751	0.017862797
hsa-miR-1273c	turquoise	0.122107048	0.049206752	-0.122107048	0.049206752	0.276732725	5.91E-06	-0.080050606	0.198225536	0.167685728	0.006727542	0.579730855	9.58E-25	0.09086474	0.143984037
hsa-miR-4260	turquoise	0.126752089	0.041130487	-0.126752089	0.041130487	0.194704203	0.001607025	-0.045759763	0.462532145	0.321515481	1.15E-07	0.71736623	2.21E-42	-0.029841823	0.631957757
hsa-miR-1471	turquoise	-0.12621726	0.041999474	0.12621726	0.041999474	-0.040676998	0.513751849	0.109514131	0.077958004	0.544039517	1.97E-21	0.584960984	2.89E-25	-0.043961766	0.480320032
hsa-miR-6775-3p	turquoise	0.323697688	9.36E-08	-0.323697688	9.36E-08	0.332943278	3.79E-08	-0.269684664	1.04E-05	0.180787996	0.003442187	0.800170066	3.25E-59	-0.039633046	0.524623614
hsa-miR-3176	turquoise	-0.08247775	0.184917345	0.08247775	0.184917345	-0.001100759	0.985907154	0.156210876	0.011662651	0.177900053	0.004005599	-0.234020515	0.000139924	0.113657254	0.06728415
hsa-miR-887-5p	turquoise	0.096935422	0.118953924	-0.096935422	0.118953924	0.318466287	1.54E-07	0.075383153	0.225748117	0.391545853	5.90E-11	0.517857016	3.06E-19	0.045742855	0.462697696
hsa-miR-5705	turquoise	-0.039251917	0.528621703	0.039251917	0.528621703	-0.060866955	0.328258384	0.080145449	0.197692766	0.340738485	1.73E-08	0.669838992	3.22E-35	-0.111714812	0.072129348
hsa-miR-3928-5p	turquoise	0.244237671	6.90E-05	-0.244237671	6.90E-05	0.295604684	1.22E-06	-0.073202138	0.239498835	0.14673882	0.017907687	0.193313314	0.001738229	0.21599014	0.000452429
hsa-miR-769-3p	turquoise	-0.163084798	0.008422297	0.163084798	0.008422297	-0.104438485	0.092859222	0.035725032	0.566335764	0.474995127	4.88E-16	0.588029373	1.42E-25	0.050463408	0.417771382
hsa-miR-6834-3p	turquoise	0.012600028	0.839761596	-0.012600028	0.839761596	0.131904017	0.033508445	-0.034763653	0.576834245	0.466808842	1.78E-15	0.720970839	5.49E-43	-0.026902738	0.665900149
hsa-miR-6750-5p	turquoise	0.029546901	0.635330619	-0.029546901	0.635330619	0.04992371	0.422774609	0.137593451	0.02652078	-0.01868355	0.764300899	-0.207563646	0.000758571	0.003645785	0.953347614
hsa-miR-361-3p	turquoise	-0.103072229	0.097236453	0.103072229	0.097236453	-0.074240431	0.232881141	0.026865946	0.666329573	0.282813285	3.60E-06	0.646769191	3.37E-32	-0.005846797	0.925249515
hsa-miR-6754-5p	turquoise	-0.191757654	0.001896527	0.191757654	0.001896527	-0.082148932	0.186680762	0.129928203	0.036276187	0.616119109	1.44E-28	0.656175906	2.13E-33	0.042216996	0.497929683
hsa-miR-1224-5p	turquoise	-0.027712886	0.656472104	0.027712886	0.656472104	0.139775877	0.024193967	-0.005034631	0.935608689	0.519080972	2.44E-19	0.659530189	7.77E-34	-0.044593164	0.474031611
hsa-miR-6846-3p	turquoise	-0.233897252	0.000141096	0.233897252	0.000141096	-0.1079467	0.08233753	0.240014908	9.28E-05	0.269431185	1.06E-05	-0.188844712	0.002228801	-0.071308416	0.251905832
hsa-miR-3925-5p	turquoise	0.100331812	0.106509635	-0.100331812	0.106509635	0.068222285	0.273066393	0.021487548	0.730209643	0.332761157	3.86E-08	0.669928275	3.13E-35	-0.056936019	0.360515037
hsa-miR-133b	turquoise	0.10271691	0.098401295	-0.10271691	0.098401295	0.115373204	0.063228545	-0.149412416	0.015902565	0.145367549	0.019019033	0.696750202	4.21E-39	-0.041490518	0.505361355
hsa-miR-933	turquoise	0.100247774	0.106804655	-0.100247774	0.106804655	-0.071012379	0.253884917	-0.16200102	0.00887297	-0.031772589	0.61006698	0.48157239	1.68E-16	-0.052964381	0.395043202
hsa-miR-4727-3p	turquoise	-0.151747048	0.014315081	0.151747048	0.014315081	0.009339986	0.880859011	0.113389259	0.067936358	0.342616024	1.42E-08	0.123352143	0.046921892	0.185581409	0.002663407
hsa-miR-4740-5p	turquoise	-0.165984581	0.007314943	0.165984581	0.007314943	-0.011679396	0.85132854	0.05443371	0.382044015	0.107704483	0.083031662	0.133646184	0.031219026	-0.033992247	0.585323572
hsa-miR-3150a-3p	turquoise	0.147000391	0.017702245	-0.147000391	0.017702245	0.182716651	0.003106944	-0.11652681	0.06061661	0.273203277	7.85E-06	0.641068323	1.72E-31	-0.048096745	0.439968179
hsa-miR-3150b-5p	turquoise	0.098268571	0.113940601	-0.098268571	0.113940601	0.244412087	6.82E-05	-0.12185558	0.049679309	0.305563602	5.06E-07	0.711390084	2.11E-41	-0.002973381	0.961944632
hsa-miR-612	turquoise	-0.02633391	0.672551467	0.02633391	0.672551467	0.19788645	0.00134023	0.024684161	0.691985004	0.349365982	7.05E-09	0.387157212	1.00E-10	0.012252943	0.844118526
hsa-miR-6760-3p	turquoise	0.106114161	0.087706968	-0.106114161	0.087706968	0.128003086	0.039156855	-0.074032254	0.234197543	0.396331272	3.28E-11	0.770394465	2.37E-52	-0.136166584	0.028143833
hsa-miR-193b-3p	turquoise	0.216884898	0.000427769	-0.216884898	0.000427769	0.305786282	4.96E-07	-0.094878813	0.127022887	0.077974761	0.210148972	0.460628888	4.63E-15	0.072365051	0.244929265
hsa-miR-4259	turquoise	-0.13474881	0.0298401	0.13474881	0.0298401	0.038131724	0.540461244	0.059918357	0.335866714	0.47578139	4.30E-16	0.601314126	5.92E-27	-0.059309605	0.340808246
hsa-miR-542-5p	turquoise	0.050718588	0.41541788	-0.050718588	0.41541788	0.224808664	0.000257833	-0.017154554	0.783088579	0.313152871	2.53E-07	0.579027905	1.12E-24	0.025966074	0.676866225
hsa-miR-508-5p	turquoise	-0.008947099	0.88583578	0.008947099	0.88583578	0.050059766	0.42151004	0.072539284	0.243791946	0.321845215	1.12E-07	0.412910195	3.98E-12	0.043858422	0.481353569
hsa-miR-9500	turquoise	0.247850384	5.34E-05	-0.247850384	5.34E-05	0.2145444	0.000495078	0.060333348	0.33252446	-0.03117414	0.616816328	-0.077834536	0.210972628	0.099911317	0.107992257
hsa-miR-3622b-5p	turquoise	-0.266538617	1.32E-05	0.266538617	1.32E-05	-0.124586781	0.044744529	0.141720658	0.022270948	0.566865579	1.67E-23	0.417037053	2.31E-12	-0.054753265	0.379251829
hsa-miR-765	turquoise	-0.071110369	0.253228642	0.071110369	0.253228642	-0.17132235	0.005611034	0.168505689	0.006459766	0.360175169	2.21E-09	0.485451713	8.87E-17	-0.04334633	0.486492715
hsa-miR-181d-3p	turquoise	0.335306165	2.99E-08	-0.335306165	2.99E-08	0.373259717	5.11E-10	-0.150899234	0.014874728	0.065388201	0.293535467	0.591055598	6.97E-26	0.04106996	0.509689934
hsa-miR-664b-3p	turquoise	0.156714684	0.011392381	-0.156714684	0.011392381	0.261345521	1.97E-05	-0.155407114	0.012105547	0.437654631	1.37E-13	0.728215485	3.14E-44	-0.102263399	0.099904103
hsa-miR-1296-3p	turquoise	0.206424289	0.000812236	-0.206424289	0.000812236	0.233304224	0.000146864	-0.221155944	0.000326332	0.022034207	0.723622235	0.413652054	3.61E-12	0.164772433	0.007760977
hsa-miR-659-3p	turquoise	0.076993179	0.215963367	-0.076993179	0.215963367	-0.024436022	0.694925911	-0.119453439	0.054386985	0.249238945	4.83E-05	0.629944573	3.72E-30	-0.128016243	0.039136531
hsa-miR-149-5p	turquoise	-0.136674573	0.0275565	0.136674573	0.0275565	-0.048340929	0.43764733	0.093963325	0.130748208	0.490760035	3.65E-17	0.59353166	3.87E-26	-0.010773792	0.862737779
hsa-miR-8078	turquoise	0.131805956	0.033641447	-0.131805956	0.033641447	0.284306186	3.18E-06	-0.094536879	0.128404564	0.384608564	1.36E-10	0.642917199	1.02E-31	-0.070799901	0.255312003
hsa-miR-7854-3p	turquoise	-0.005376825	0.931242579	0.005376825	0.931242579	0.108220298	0.081559102	0.108118018	0.081849406	0.504120341	3.64E-18	0.513879088	6.34E-19	0.005970865	0.923668089
hsa-miR-634	turquoise	-0.009982351	0.872732193	0.009982351	0.872732193	0.081267478	0.191468799	-0.114082718	0.066259245	0.384746285	1.34E-10	0.766669462	1.45E-51	-0.072142671	0.246386242
hsa-miR-615-3p	turquoise	-0.202876829	0.001002564	0.202876829	0.001002564	-0.116295077	0.061134028	0.31169912	2.90E-07	0.258407568	2.46E-05	-0.259669999	2.24E-05	-0.066732916	0.283699068
hsa-miR-3911	turquoise	0.073507817	0.237537008	-0.073507817	0.237537008	0.081841255	0.188341965	-0.029047735	0.641056445	0.267639524	1.22E-05	0.660169771	6.40E-34	-0.071973125	0.247501111
hsa-miR-3173-3p	turquoise	0.270736734	9.54E-06	-0.270736734	9.54E-06	0.35546333	3.68E-09	-0.174151791	0.004860535	0.159630125	0.009934267	0.672737909	1.29E-35	-0.009047691	0.884561133
hsa-miR-551b-5p	turquoise	0.04327014	0.48725984	-0.04327014	0.48725984	0.062316956	0.316845046	0.028720689	0.644819489	0.297603969	1.03E-06	0.480643363	1.96E-16	-0.121397422	0.050550003
hsa-miR-365a-3p, hsa-miR-365b-3p	turquoise	0.162552748	0.008640934	-0.162552748	0.008640934	0.081311752	0.191226179	0.02324599	0.70909286	-0.110163882	0.076198727	0.089032921	0.152275566	-0.068631721	0.270191519
hsa-miR-6849-3p	turquoise	0.114224801	0.065919843	-0.114224801	0.065919843	0.174878253	0.004683022	0.058013838	0.35147986	0.462727815	3.35E-15	0.662850713	2.83E-34	0.036391341	0.559113413
hsa-miR-1273h-5p	turquoise	-0.109746809	0.077324259	0.109746809	0.077324259	-0.024977094	0.688519136	0.065823994	0.290323093	0.466426843	1.89E-15	0.378321595	2.85E-10	-0.038706924	0.5343654
hsa-miR-6833-3p	turquoise	-0.069469469	0.264373722	0.069469469	0.264373722	0.095935465	0.122825836	0.008192012	0.895413042	0.567794092	1.36E-23	0.630734201	3.00E-30	-0.114894284	0.064339719
hsa-miR-885-5p	turquoise	0.098518677	0.113018771	-0.098518677	0.113018771	0.196468262	0.001453666	-0.091653816	0.140520281	0.462773082	3.33E-15	0.702172328	6.14E-40	0.025113501	0.686907429
hsa-miR-3156-5p	turquoise	0.165243125	0.007584977	-0.165243125	0.007584977	0.141960746	0.022042966	-0.034441389	0.580373746	0.131476221	0.034091969	0.512264575	8.50E-19	-0.064640026	0.299105608
hsa-miR-6735-3p	turquoise	-0.114496283	0.065275295	0.114496283	0.065275295	-0.031277073	0.615653122	0.13276389	0.03236122	0.515672486	4.57E-19	0.57043551	7.64E-24	0.053187147	0.393055464
hsa-miR-6835-5p	turquoise	-0.232276756	0.000157384	0.232276756	0.000157384	-0.365626241	1.21E-09	0.16383013	0.008124289	0.466251807	1.94E-15	0.516745935	3.75E-19	-0.065065501	0.295929414
hsa-miR-323a-5p	turquoise	0.01727849	0.781560847	-0.01727849	0.781560847	0.075220659	0.226752862	0.199278357	0.001236846	0.092835873	0.135451165	-0.184693616	0.002794285	0.200712578	0.001138022
hsa-miR-4638-3p	turquoise	0.247115297	5.62E-05	-0.247115297	5.62E-05	0.130488819	0.035471853	-0.15470125	0.012506653	0.141662621	0.022326363	0.62460841	1.56E-29	-0.03513495	0.572768803
hsa-miR-514b-5p	turquoise	-0.070158901	0.25965077	0.070158901	0.25965077	-0.254111196	3.38E-05	-0.073325573	0.238705275	0.293786264	1.43E-06	0.568588585	1.15E-23	-0.098616718	0.112659016
hsa-miR-629-3p	turquoise	0.01757608	0.777895961	-0.01757608	0.777895961	0.119467869	0.054357637	0.237827391	0.000107912	0.105568865	0.089357828	-0.210325931	0.000641759	0.195468726	0.001538829
hsa-miR-185-3p	turquoise	-0.311890058	2.84E-07	0.311890058	2.84E-07	-0.178433901	0.003895563	0.179611678	0.003662398	0.585751677	2.41E-25	0.532642227	1.87E-20	-0.030073938	0.629308535
hsa-miR-6827-3p	turquoise	-0.043119795	0.488775497	0.043119795	0.488775497	0.057357622	0.356963692	-0.004247737	0.945655888	0.082921219	0.182558507	-0.06693125	0.282267283	0.143441951	0.020680601
hsa-miR-3943	turquoise	-0.043847973	0.481458136	0.043847973	0.481458136	-0.006969527	0.910950178	0.011007494	0.859790662	0.279534155	4.71E-06	0.557100308	1.34E-22	-0.066979027	0.281923109
hsa-miR-6824-3p	turquoise	0.102395959	0.099462966	-0.102395959	0.099462966	0.205042497	0.000882014	-0.132496516	0.032714305	0.412039714	4.46E-12	0.742561922	8.20E-47	-0.031533969	0.612754248
hsa-miR-485-3p	turquoise	-0.184393098	0.002839892	0.184393098	0.002839892	-0.033960495	0.585674237	0.049616022	0.425642553	0.466438542	1.89E-15	0.495901203	1.52E-17	-0.072370088	0.244896335
hsa-miR-6839-5p	turquoise	0.056798404	0.361678983	-0.056798404	0.361678983	0.096742305	0.119694182	0.025488748	0.68248105	0.187207551	0.002438038	0.395869811	3.47E-11	-0.060031572	0.334952777
hsa-miR-1226-3p	turquoise	0.201164808	0.001108399	-0.201164808	0.001108399	0.25299264	3.67E-05	-0.18480397	0.002777705	0.312987193	2.57E-07	0.643085127	9.68E-32	-0.02261148	0.716687954
hsa-miR-3153	turquoise	0.217192268	0.000419589	-0.217192268	0.000419589	0.322651824	1.03E-07	-0.105662202	0.089073501	0.171683884	0.005509672	0.349442182	7.00E-09	-0.00660005	0.915652984
hsa-miR-6081	turquoise	0.185736607	0.002641109	-0.185736607	0.002641109	0.09651267	0.120579083	-0.102314605	0.099733514	0.09733683	0.117426664	0.336974488	2.53E-08	-0.027811299	0.655330491
hsa-miR-23b-3p	turquoise	0.401457771	1.73E-11	-0.401457771	1.73E-11	0.389508654	7.55E-11	-0.320448251	1.28E-07	-0.023297765	0.708474375	0.510251164	1.22E-18	0.02874669	0.644519981
hsa-miR-188-5p	turquoise	-0.032873837	0.597733086	0.032873837	0.597733086	0.000301767	0.996136334	-0.074102245	0.233754371	0.288536423	2.23E-06	0.63815372	3.89E-31	-0.191311578	0.001944287
hsa-miR-5581-5p	turquoise	0.011573829	0.85265698	-0.011573829	0.85265698	-0.179058136	0.003770365	0.033137551	0.594796304	0.242555721	7.77E-05	0.482970088	1.34E-16	-0.122373994	0.048709219
hsa-miR-668-5p	turquoise	-0.121216746	0.050896841	0.121216746	0.050896841	0.10012706	0.107229552	0.048475158	0.436374544	0.380614899	2.18E-10	0.341862854	1.54E-08	0.097699233	0.116060987
hsa-miR-320c	turquoise	0.240708857	8.84E-05	-0.240708857	8.84E-05	0.289812051	2.00E-06	-0.112503621	0.070128555	0.099010795	0.111222012	0.401600232	1.70E-11	-0.019707267	0.751797789
hsa-miR-3934-5p	turquoise	0.043050937	0.489470515	-0.043050937	0.489470515	0.138073163	0.025993479	0.135769201	0.02861073	0.225040688	0.000253971	-0.092513123	0.136821095	0.0228383	0.713969674
hsa-miR-1285-3p	turquoise	-0.03056772	0.623688566	0.03056772	0.623688566	0.033033126	0.595958419	-0.124596737	0.044727321	0.324619719	8.56E-08	0.600693306	6.89E-27	0.015154417	0.807854959
hsa-miR-302c-5p	turquoise	0.149758571	0.015657877	-0.149758571	0.015657877	0.222910419	0.000291554	-0.200636758	0.001143059	0.259867115	2.20E-05	0.675184566	5.88E-36	-0.056390416	0.365143488
hsa-miR-877-5p	turquoise	0.094054117	0.130375031	-0.094054117	0.130375031	0.146027663	0.018476775	-0.080737032	0.194393122	0.373305952	5.08E-10	0.681997758	6.38E-37	-0.114525189	0.065206973
hsa-miR-3126-5p	turquoise	0.037868931	0.543257728	-0.037868931	0.543257728	0.124516167	0.044866735	0.047323894	0.447359846	0.37496343	4.20E-10	0.311066724	3.07E-07	0.193069879	0.001762175
hsa-miR-4284	turquoise	0.054936969	0.377652327	-0.054936969	0.377652327	0.070966816	0.254190473	-0.156861468	0.011314686	0.296204606	1.16E-06	0.658369616	1.10E-33	0.025142028	0.686570552
hsa-miR-4747-5p	turquoise	-0.21468197	0.000490865	0.21468197	0.000490865	-0.130380649	0.03562586	0.035636715	0.567296399	0.569049988	1.04E-23	0.589535079	9.97E-26	-0.024668865	0.692166155
hsa-miR-211-5p	turquoise	-0.017721394	0.776108161	0.017721394	0.776108161	0.152542997	0.013806563	-0.008707752	0.88886985	0.380645867	2.17E-10	0.567125928	1.58E-23	-0.013497599	0.82851741
hsa-miR-210-3p	turquoise	0.048287285	0.43815659	-0.048287285	0.43815659	0.154112925	0.012849859	-0.047871703	0.442113294	0.334122293	3.37E-08	0.612100176	4.02E-28	0.014278297	0.818765566
hsa-miR-6737-3p	turquoise	0.154475665	0.012637284	-0.154475665	0.012637284	0.245844479	6.16E-05	-0.113320621	0.068104229	0.355044065	3.85E-09	0.682490712	5.42E-37	-0.037140512	0.551046356
hsa-miR-3907	turquoise	0.35409754	4.27E-09	-0.35409754	4.27E-09	0.278051969	5.32E-06	-0.286869004	2.57E-06	-0.003277378	0.958057277	0.50545704	2.88E-18	-0.051652439	0.406871709
hsa-miR-199a-5p	turquoise	-0.231842007	0.000162044	0.231842007	0.000162044	-0.080655262	0.194846794	0.313065295	2.55E-07	0.207000791	0.000784659	-0.173207173	0.005100399	0.212473943	0.000562675
hsa-miR-936	turquoise	0.082273527	0.186011124	-0.082273527	0.186011124	0.05341744	0.391006916	-0.092025168	0.138912394	0.188012373	0.002333042	0.503442992	4.10E-18	-0.237768131	0.000108353
hsa-miR-193a-5p	turquoise	0.154512231	0.012616028	-0.154512231	0.012616028	0.297828933	1.01E-06	-0.187345354	0.002419761	0.213558909	0.000526254	0.58651108	2.02E-25	0.085000508	0.171793931
hsa-miR-4496	turquoise	-0.061004482	0.327164628	0.061004482	0.327164628	-0.036567435	0.55721212	0.154997347	0.012336993	0.478017443	3.00E-16	0.534492776	1.31E-20	0.011474127	0.853911991
hsa-miR-4278	turquoise	0.108280081	0.081389802	-0.108280081	0.081389802	0.11576108	0.062340205	-0.20581089	0.000842558	0.193208278	0.001748525	0.647785056	2.51E-32	-0.020764725	0.738950282
hsa-miR-5587-3p	turquoise	0.014213516	0.819573725	-0.014213516	0.819573725	0.229473598	0.000189779	-0.057708325	0.354026322	0.364825518	1.32E-09	0.595750638	2.28E-26	0.079361579	0.202127429
hsa-miR-6895-3p	turquoise	0.110504873	0.075288419	-0.110504873	0.075288419	0.119091228	0.055127955	-0.128378084	0.03858105	0.332705279	3.88E-08	0.710754245	2.67E-41	-0.073063968	0.240389323
hsa-miR-650	turquoise	0.099750656	0.108563	-0.099750656	0.108563	0.177397446	0.00411175	-0.220865143	0.000332456	0.158348935	0.010553342	0.528245616	4.35E-20	-0.024924081	0.689145884
hsa-miR-6838-5p	turquoise	0.428918489	4.64E-13	-0.428918489	4.64E-13	0.32914299	5.51E-08	0.02814004	0.651522826	-0.324359542	8.78E-08	-0.297010397	1.08E-06	0.143179587	0.020916458
hsa-miR-4304	turquoise	0.196770799	0.001428754	-0.196770799	0.001428754	0.152296522	0.013962309	-0.175770788	0.004472928	0.140680079	0.023282773	0.620978687	4.06E-29	0.040112924	0.51961163
hsa-miR-6799-3p	turquoise	0.291623236	1.72E-06	-0.291623236	1.72E-06	0.326357668	7.24E-08	-0.196680031	0.001436187	0.306949585	4.47E-07	0.699512006	1.59E-39	-0.039811486	0.522757067
hsa-miR-5010-3p	turquoise	-0.116114182	0.061540459	0.116114182	0.061540459	-0.021758011	0.72694797	0.212941656	0.000546698	0.284802012	3.05E-06	-0.146604295	0.018014152	0.130195818	0.035890324
hsa-miR-6850-3p	turquoise	0.282258961	3.77E-06	-0.282258961	3.77E-06	0.279237577	4.83E-06	-0.124128511	0.045542619	0.157938244	0.010758886	0.61532809	1.76E-28	-0.097402801	0.11717713
hsa-miR-6760-5p	turquoise	-0.325618485	7.78E-08	0.325618485	7.78E-08	-0.216055372	0.000450587	0.242853267	7.61E-05	0.638021451	4.03E-31	0.447746207	3.19E-14	-0.051484255	0.408403102
hsa-miR-6831-3p	turquoise	-0.100733041	0.105109945	0.100733041	0.105109945	-0.032426752	0.602726829	0.108661417	0.080316561	0.451826223	1.75E-14	0.521305446	1.61E-19	-0.067657323	0.277067339
hsa-miR-4251	turquoise	-0.06429746	0.301679253	0.06429746	0.301679253	-0.280337502	4.41E-06	-0.015432777	0.804396114	0.238914702	0.000100117	0.399180498	2.30E-11	-0.04605642	0.459632789
hsa-miR-519d-3p	turquoise	-0.084688664	0.173377554	0.084688664	0.173377554	0.074053975	0.234059947	0.022438655	0.718761554	0.374497211	4.43E-10	0.52249763	1.29E-19	0.012179447	0.845041728
hsa-miR-4489	turquoise	-0.296634558	1.12E-06	0.296634558	1.12E-06	-0.141717025	0.022274413	0.21743798	0.000413155	0.649282752	1.63E-32	0.355746416	3.57E-09	-0.016579426	0.790188854
hsa-miR-3132	turquoise	-0.052332487	0.400714363	0.052332487	0.400714363	-0.170374958	0.005884631	0.030017535	0.629951847	0.312071169	2.80E-07	0.440348533	9.31E-14	-0.057425891	0.356390702
hsa-miR-503-3p	turquoise	-0.104783897	0.091777868	0.104783897	0.091777868	-0.005148968	0.934149624	0.158629118	0.010415116	0.559216818	8.60E-23	0.577462165	1.60E-24	-0.076658355	0.217972799
hsa-miR-518c-5p	turquoise	-0.212156768	0.000573755	0.212156768	0.000573755	-0.292790209	1.55E-06	-0.018412061	0.767627146	0.331966002	4.18E-08	0.519747262	2.16E-19	-0.104297224	0.093304377
hsa-miR-3619-5p	turquoise	0.00521284	0.933334649	-0.00521284	0.933334649	0.162318987	0.008738578	0.059241482	0.341364096	0.459454555	5.54E-15	0.568495793	1.17E-23	0.047333724	0.447265392
hsa-miR-5095	turquoise	-0.092421246	0.13721301	0.092421246	0.13721301	0.056755081	0.362045894	-0.138310646	0.025735788	0.341484564	1.60E-08	0.400161879	2.03E-11	0.096445905	0.120837319
hsa-miR-6857-3p	turquoise	-0.184456789	0.00283017	0.184456789	0.00283017	-0.117611926	0.058241518	0.160165266	0.009685356	0.583947728	3.65E-25	0.587640603	1.55E-25	0.027457923	0.659433456
hsa-miR-1266-3p	turquoise	-0.013437021	0.829275217	0.013437021	0.829275217	0.040321936	0.517436358	0.380657863	2.17E-10	0.121472684	0.050406107	-0.201344967	0.001096797	0.204628601	0.000903966
hsa-miR-937-3p	turquoise	0.213808617	0.000518187	-0.213808617	0.000518187	0.254800144	3.22E-05	0.077752907	0.21145317	0.021366545	0.731670465	-0.076012515	0.221886439	0.231054085	0.000170819
hsa-miR-324-3p	turquoise	0.139152371	0.024840053	-0.139152371	0.024840053	0.186903105	0.002478863	-0.123691184	0.046315322	0.291817626	1.69E-06	0.647813371	2.49E-32	0.01764746	0.777017623
hsa-miR-4652-3p	turquoise	0.063903645	0.304655985	-0.063903645	0.304655985	0.166750016	0.007045203	-0.063660273	0.30650522	0.228616166	0.00020087	0.589243059	1.07E-25	0.118813424	0.055701907
hsa-miR-4776-5p	turquoise	-0.095243483	0.125562045	0.095243483	0.125562045	0.043065383	0.489324652	0.055666897	0.371337845	0.526000717	6.67E-20	0.550230986	5.60E-22	-0.009922761	0.873485542
hsa-miR-3615	turquoise	0.032988298	0.596457619	-0.032988298	0.596457619	0.150008319	0.01548339	-0.019572521	0.753439893	0.219299986	0.000367296	0.342330833	1.47E-08	0.000988721	0.987341429
hsa-miR-6878-5p	turquoise	-0.145004862	0.019322814	0.145004862	0.019322814	-0.144337295	0.019892989	0.150079665	0.015433857	0.0333355	0.592596217	-0.216328743	0.000442946	0.0423151	0.496930557
hsa-miR-331-3p	turquoise	0.096127498	0.12207477	-0.096127498	0.12207477	-0.020258337	0.745093819	0.181609503	0.003295581	-0.269774037	1.03E-05	-0.235783177	0.000124132	-0.051130807	0.411632522
hsa-miR-1182	turquoise	-0.047436134	0.446282027	0.047436134	0.446282027	-0.006189323	0.920884266	0.067160914	0.280615425	0.426044302	6.88E-13	0.558913865	9.17E-23	0.000345056	0.9955821
hsa-miR-519e-5p	turquoise	0.038998942	0.531283922	-0.038998942	0.531283922	-0.050048674	0.421613045	-0.136696634	0.027531234	0.026113999	0.675129765	0.470038142	1.07E-15	-0.01193711	0.848087268
hsa-miR-4732-3p	turquoise	0.001312033	0.983202601	-0.001312033	0.983202601	0.077917968	0.210482285	-0.051791168	0.405611079	0.575305952	2.60E-24	0.624313715	1.69E-29	-0.011653195	0.851658211
hsa-miR-5008-3p	turquoise	0.331570844	4.34E-08	-0.331570844	4.34E-08	0.285031677	3.00E-06	-0.299123777	8.97E-07	-0.047869574	0.442133617	0.48860955	5.24E-17	-0.082564007	0.184456789
hsa-miR-1227-3p	turquoise	0.247440288	5.49E-05	-0.247440288	5.49E-05	0.27393376	7.40E-06	-0.185161316	0.002724626	0.096782584	0.119539489	0.505490817	2.86E-18	-0.057489476	0.355857545
hsa-miR-17-3p	turquoise	-0.035929599	0.564113663	0.035929599	0.564113663	0.111468709	0.072763008	-0.093089649	0.134381415	-0.023475634	0.70635104	0.222801042	0.000293617	0.033078956	0.595448272
hsa-miR-584-5p	turquoise	-0.010097247	0.871279979	0.010097247	0.871279979	-0.01217925	0.845044195	0.337028342	2.52E-08	-0.070785886	0.255406331	-0.317186472	1.74E-07	0.044395806	0.475992357
hsa-miR-6832-3p	turquoise	-0.119516357	0.054259121	0.119516357	0.054259121	-0.035513168	0.568641524	0.134098959	0.03064635	0.453753007	1.31E-14	0.499822689	7.73E-18	-0.035681824	0.566805647
hsa-miR-1307-5p	turquoise	0.221910065	0.000310936	-0.221910065	0.000310936	0.217747669	0.000405177	-0.135220714	0.029266047	0.194180359	0.001655337	0.544708603	1.72E-21	-0.026455861	0.671123321
hsa-miR-1296-5p	turquoise	-0.010289109	0.868855934	0.010289109	0.868855934	0.010022073	0.872230081	0.103526506	0.095763192	0.432182637	2.95E-13	0.509027205	1.52E-18	-0.115819334	0.06220768
hsa-miR-223-3p	turquoise	-0.053628778	0.389132655	0.053628778	0.389132655	0.015889753	0.798726083	-0.019060629	0.75968816	0.188265489	0.002300882	0.3980755	2.64E-11	-0.071569433	0.250169757
hsa-miR-4329	turquoise	0.015515028	0.803374806	-0.015515028	0.803374806	0.086699545	0.163354411	0.063339071	0.308957129	0.532461052	1.94E-20	0.572531045	4.81E-24	-0.102281635	0.099843324
hsa-miR-7843-5p	turquoise	-0.179664702	0.003652204	0.179664702	0.003652204	-0.087081485	0.161500738	0.07497453	0.228280771	0.538810632	5.59E-21	0.542123231	2.89E-21	-0.11369701	0.067187836
hsa-miR-4709-3p	turquoise	-0.227240789	0.000219932	0.227240789	0.000219932	-0.200057368	0.001182232	0.299454298	8.72E-07	0.297875411	1.00E-06	-0.271394183	9.05E-06	0.169729713	0.006077754
hsa-miR-221-3p	turquoise	0.318299399	1.57E-07	-0.318299399	1.57E-07	0.346547459	9.48E-09	-0.26727885	1.25E-05	-0.193463424	0.001723612	0.274894927	6.85E-06	0.06971716	0.262670181
hsa-miR-6720-5p	turquoise	0.072832686	0.241885084	-0.072832686	0.241885084	0.131569283	0.0339643	0.198028669	0.001329314	-0.083815039	0.177871764	-0.162382907	0.008711781	0.152065692	0.014109566
hsa-miR-345-5p	turquoise	0.047248188	0.448087664	-0.047248188	0.448087664	-0.004464298	0.942889875	-0.055772234	0.370431998	0.146581822	0.018031991	0.428082765	5.20E-13	-0.076216843	0.220642883
hsa-miR-138-1-3p	turquoise	-0.171714861	0.005501063	0.171714861	0.005501063	-0.086554767	0.164061212	0.357010019	3.12E-09	0.089557856	0.149863408	-0.234562042	0.000134883	0.155918959	0.011821825
hsa-miR-551a	turquoise	-0.059877586	0.336196238	0.059877586	0.336196238	0.053704614	0.388461432	0.187512605	0.002397745	0.066801675	0.283202141	-0.19350969	0.00171913	0.297918169	9.97E-07
hsa-miR-378f	turquoise	0.224137494	0.000269317	-0.224137494	0.000269317	0.397899046	2.70E-11	-0.017989618	0.772811305	0.096974624	0.118804089	0.350682136	6.14E-09	0.136200261	0.028104567
hsa-miR-4663	turquoise	0.075403886	0.225620148	-0.075403886	0.225620148	0.141718321	0.022273177	-0.149304965	0.015979195	-0.217359997	0.000415187	0.098187995	0.114238835	0.003027649	0.961250621
hsa-miR-764	turquoise	0.132589174	0.032591575	-0.132589174	0.032591575	0.248574342	5.06E-05	-0.20212312	0.001047956	0.355280422	3.76E-09	0.674224017	8.01E-36	0.000432017	0.994468714
hsa-miR-566	turquoise	0.215218128	0.00047476	-0.215218128	0.00047476	0.364052501	1.44E-09	-0.149928482	0.015538982	-0.010575042	0.865245629	0.377944976	2.98E-10	-0.023505956	0.7059893
hsa-miR-3622b-3p	turquoise	0.46298222	3.23E-15	-0.46298222	3.23E-15	0.428144647	5.16E-13	-0.338666777	2.13E-08	-0.178051606	0.003974079	0.428711648	4.77E-13	-0.068687725	0.269799893
hsa-miR-4292	turquoise	0.191773635	0.001894836	-0.191773635	0.001894836	0.102906468	0.097778497	-0.182093254	0.003211919	0.131772666	0.0336867	0.562099238	4.66E-23	0.073176371	0.239664722
hsa-miR-432-3p	turquoise	0.012887666	0.836154602	-0.012887666	0.836154602	0.091411237	0.141578266	-0.064870172	0.297384762	0.156186684	0.01167577	0.472209639	7.61E-16	-0.048938251	0.431999705
hsa-miR-191-3p	turquoise	0.265529307	1.43E-05	-0.265529307	1.43E-05	0.261573786	1.94E-05	-0.255794949	2.99E-05	-0.055361204	0.37397438	0.521161183	1.66E-19	0.008436804	0.892306459
hsa-miR-205-5p	turquoise	0.121290019	0.050755943	-0.121290019	0.050755943	0.127044928	0.040661135	0.129540204	0.036841868	-0.195157276	0.001566284	-0.244449678	6.80E-05	0.042571232	0.494327033
hsa-miR-99b-5p	turquoise	0.304034032	5.81E-07	-0.304034032	5.81E-07	0.31983081	1.35E-07	-0.15048643	0.015154095	-0.023795032	0.702543909	0.426119043	6.81E-13	-0.098630187	0.11260966
hsa-miR-4714-5p	turquoise	-0.156910575	0.011288797	0.156910575	0.011288797	-0.111360976	0.073041819	0.207087556	0.000780584	0.322407844	1.06E-07	-0.138940809	0.025062627	0.041690543	0.503309371
hsa-miR-4635	turquoise	-0.083464074	0.179701317	0.083464074	0.179701317	0.094061152	0.130346152	-0.05887019	0.344403804	0.342662665	1.42E-08	0.341513013	1.60E-08	0.177224339	0.004148894
hsa-miR-185-5p	turquoise	-0.00139266	0.982170544	0.00139266	0.982170544	-0.077114764	0.215236975	-0.051173402	0.411242538	0.256287599	2.88E-05	0.469645279	1.14E-15	-0.032098248	0.606407927
hsa-miR-204-5p	turquoise	-0.098881515	0.111691838	0.098881515	0.111691838	-0.024963619	0.688678426	0.132035937	0.033330224	-0.174672689	0.00473265	-0.296615417	1.12E-06	0.000786541	0.989929776
hsa-miR-4321	turquoise	0.151353807	0.014572323	-0.151353807	0.014572323	0.153840451	0.013011598	-0.121509987	0.050334913	0.246879936	5.72E-05	0.458205116	6.70E-15	-0.019940553	0.748957474
hsa-miR-4684-3p	turquoise	0.103538708	0.095723867	-0.103538708	0.095723867	0.250150721	4.52E-05	0.056073081	0.36785239	0.409242809	6.41E-12	0.45033909	2.18E-14	0.009664888	0.876746933
hsa-miR-6881-3p	turquoise	-0.103598549	0.09553119	0.103598549	0.09553119	0.028538726	0.646917116	0.047107976	0.449437393	0.573219913	4.13E-24	0.565772213	2.11E-23	0.040867377	0.511781878
hsa-miR-4306	turquoise	-0.212781992	0.000552104	0.212781992	0.000552104	-0.282022786	3.84E-06	0.180330223	0.003526419	0.329758021	5.19E-08	0.351689916	5.51E-09	0.083297403	0.180575015
hsa-miR-593-5p	turquoise	0.089837858	0.14858866	-0.089837858	0.14858866	0.154890175	0.012398166	-0.067325374	0.279436565	0.107182077	0.084544792	0.267382094	1.24E-05	0.132396937	0.032846643
hsa-miR-4480	turquoise	-0.150859717	0.014901274	0.150859717	0.014901274	-0.051789581	0.405625495	-0.03975816	0.523314521	0.032092783	0.606469245	0.146112811	0.018407819	-0.031845033	0.609252161
hsa-miR-378a-3p	turquoise	-0.056388783	0.365157399	0.056388783	0.365157399	0.043577444	0.484169708	0.224195204	0.000268311	0.230485459	0.000177427	-0.151763603	0.014304339	0.064365368	0.301167908
hsa-miR-339-5p	turquoise	0.279798614	4.61E-06	-0.279798614	4.61E-06	0.287488531	2.44E-06	-0.348438598	7.77E-09	0.006162418	0.921227064	0.481100162	1.82E-16	-0.041670861	0.503511085
hsa-miR-150-5p	turquoise	0.234197489	0.000138258	-0.234197489	0.000138258	0.253182762	3.62E-05	-0.180541647	0.003487287	0.121403554	0.050538265	0.509440034	1.41E-18	-0.12177471	0.04983208
hsa-miR-5703	turquoise	-0.322421819	1.06E-07	0.322421819	1.06E-07	-0.210298528	0.000642831	0.437625116	1.37E-13	0.240185387	9.17E-05	-0.284297492	3.18E-06	-0.032274551	0.604431097
hsa-miR-3144-5p	turquoise	0.016865548	0.786654316	-0.016865548	0.786654316	-0.099376549	0.109901198	0.070836007	0.255069112	0.434546312	2.12E-13	0.546143269	1.29E-21	-0.000664412	0.991493348
hsa-miR-485-5p	turquoise	0.067281392	0.2797515	-0.067281392	0.2797515	0.153057015	0.013486657	-0.098781645	0.112055847	0.224240951	0.000267517	0.496450927	1.38E-17	-0.050055897	0.421545969
hsa-miR-520d-5p	turquoise	0.169296144	0.006210691	-0.169296144	0.006210691	0.038443869	0.537148917	-0.225432754	0.000247566	-0.103384064	0.096223221	0.385989547	1.15E-10	-0.02184586	0.725889604
hsa-miR-671-3p	turquoise	-0.176671122	0.004269638	0.176671122	0.004269638	-0.174862838	0.004686727	0.043857703	0.481360771	0.45214241	1.67E-14	0.458570402	6.34E-15	-0.068495365	0.271146648
hsa-miR-6723-5p	turquoise	-0.047201286	0.448538901	0.047201286	0.448538901	-0.074045486	0.234113715	-0.053621952	0.389193108	0.257803593	2.57E-05	0.426257232	6.68E-13	-0.053409318	0.391079052
hsa-miR-4470	turquoise	0.263199609	1.71E-05	-0.263199609	1.71E-05	0.344567848	1.16E-08	-0.157997069	0.010729229	0.11022905	0.076024069	0.399183769	2.30E-11	0.081348761	0.191023548
hsa-miR-550a-3-5p	turquoise	-0.351134674	5.85E-09	0.351134674	5.85E-09	-0.300101765	8.23E-07	0.507590451	1.97E-18	0.219779277	0.000356282	-0.305229639	5.21E-07	0.112852465	0.069258279
hsa-miR-199b-5p	turquoise	-0.252452971	3.82E-05	0.252452971	3.82E-05	-0.171501442	0.005560615	0.266194329	1.36E-05	0.126908041	0.040879968	-0.176809482	0.004239146	0.174130208	0.004865901
hsa-miR-183-3p	turquoise	0.034024379	0.584968809	-0.034024379	0.584968809	-0.202374405	0.001032616	0.015210806	0.807153982	0.05636683	0.365344404	0.12959823	0.036756798	0.038042263	0.541412432
hsa-miR-151a-3p	turquoise	0.049968772	0.422355532	-0.049968772	0.422355532	0.00876456	0.88814958	0.243535655	7.25E-05	-0.261593437	1.93E-05	-0.399819163	2.12E-11	0.012833709	0.836830964
hsa-miR-3977	turquoise	0.014949285	0.810406287	-0.014949285	0.810406287	0.055631952	0.371638658	0.244074043	6.98E-05	-0.194697475	0.001607637	-0.316774358	1.81E-07	0.002860107	0.963393365
hsa-miR-7152-3p	turquoise	-0.056414454	0.364938792	0.056414454	0.364938792	0.061181911	0.325757016	0.090211357	0.146901097	0.45261061	1.55E-14	0.339883853	1.88E-08	-0.115219718	0.063582927
hsa-miR-1200	turquoise	0.135244201	0.029237724	-0.135244201	0.029237724	0.222569738	0.000298025	-0.13503963	0.029485201	0.125155098	0.043771111	0.41046694	5.47E-12	0.14352876	0.020603072
hsa-miR-133a-3p	turquoise	0.148384907	0.016648673	-0.148384907	0.016648673	0.104780316	0.091789028	-0.113728637	0.067111294	0.006836991	0.91263679	0.419530692	1.66E-12	-0.093876418	0.131106184
hsa-miR-330-5p	turquoise	-0.310133271	3.34E-07	0.310133271	3.34E-07	-0.027097499	0.663628758	0.217065077	0.000422956	0.199458933	0.001223984	-0.188633746	0.002254813	0.208680857	0.000709144
hsa-miR-631	turquoise	0.231642703	0.000164223	-0.231642703	0.000164223	0.163850008	0.008116471	0.116820493	0.059966056	-0.199049341	0.001253337	-0.25266174	3.76E-05	0.168807773	0.006363543
hsa-miR-4771	turquoise	-0.069293521	0.265588421	0.069293521	0.265588421	0.058875653	0.344358956	-0.136634048	0.027602966	0.054507691	0.381396474	0.234937609	0.000131487	-0.073794719	0.235705978
hsa-miR-526a, hsa-miR-520c-5p, hsa-miR-518d-5p	turquoise	-0.128937701	0.037735078	0.128937701	0.037735078	-0.257134612	2.71E-05	0.36493706	1.31E-09	-0.220205294	0.000346752	-0.366473228	1.10E-09	-0.080314018	0.196748424
hsa-miR-1291	turquoise	-0.129184494	0.037367018	0.129184494	0.037367018	0.000224863	0.997120966	-0.01976763	0.751062535	0.138702972	0.02531489	0.25248997	3.81E-05	0.167137916	0.006911927
hsa-miR-525-5p	turquoise	0.035359	0.570322168	-0.035359	0.570322168	0.036038295	0.562934658	-0.15323111	0.013379792	-0.034814744	0.576274037	0.271087993	9.28E-06	-0.193420089	0.00172782
hsa-miR-661	turquoise	-0.125726269	0.042810781	0.125726269	0.042810781	-0.021553043	0.729419347	0.121761344	0.049857367	0.419914309	1.58E-12	0.306043336	4.85E-07	-0.028494808	0.647423821
hsa-miR-4658	turquoise	-0.286658468	2.62E-06	0.286658468	2.62E-06	-0.201958279	0.001058132	0.35037672	6.34E-09	0.014889848	0.811145911	-0.328892879	5.65E-08	0.047507375	0.445598677
hsa-miR-93-5p	turquoise	0.097481339	0.116880599	-0.097481339	0.116880599	0.109589245	0.077752957	0.091184213	0.142573909	-0.207359009	0.000767962	-0.278544454	5.11E-06	0.112551865	0.07000767
hsa-miR-378a-5p	turquoise	-0.036157479	0.561643252	0.036157479	0.561643252	-0.030671797	0.622506781	0.388010631	9.05E-11	-0.120825877	0.051653963	-0.321666051	1.14E-07	0.005535745	0.929215592
hsa-miR-6764-5p	turquoise	-0.4631309	3.15E-15	0.4631309	3.15E-15	-0.349928165	6.65E-09	0.335953665	2.80E-08	0.453725115	1.32E-14	-0.246541872	5.86E-05	0.10776485	0.082858225
hsa-miR-409-3p	turquoise	-0.009935901	0.873319422	0.009935901	0.873319422	0.036681139	0.555986117	-0.15286202	0.01360724	0.223577072	0.00027927	0.554168881	2.48E-22	0.073808511	0.235618203
hsa-miR-4465	turquoise	-0.135392161	0.029059841	0.135392161	0.029059841	0.037501136	0.547183561	0.047192667	0.448621856	0.312087994	2.79E-07	0.331075204	4.56E-08	0.070753263	0.255625985
hsa-miR-34b-3p	turquoise	-0.107176039	0.08456241	0.107176039	0.08456241	0.019079548	0.759456954	0.229135473	0.000194082	0.104341326	0.093165216	-0.158033276	0.010711011	0.103753099	0.095035003
hsa-miR-129-5p	turquoise	-0.206319758	0.000817331	0.206319758	0.000817331	-0.182419133	0.003156649	0.335009061	3.08E-08	0.060476276	0.331378299	-0.31187913	2.85E-07	0.043335504	0.48660168
hsa-miR-520f-5p	turquoise	0.272493838	8.30E-06	-0.272493838	8.30E-06	0.29250411	1.59E-06	-0.156858616	0.011316191	-0.1169991	0.059573236	0.286330764	2.69E-06	0.050048963	0.421610366
hsa-miR-6862-5p	turquoise	-0.152832785	0.0136254	0.152832785	0.0136254	-0.133815436	0.031003895	0.463861498	2.82E-15	0.135111133	0.029398499	-0.36038305	2.16E-09	0.002359394	0.969798652
hsa-miR-8060	turquoise	-0.051557345	0.407737164	0.051557345	0.407737164	-0.010994313	0.859956829	0.01940668	0.755462444	0.464911856	2.39E-15	0.555440301	1.90E-22	0.008334531	0.893604171
hsa-miR-138-5p	turquoise	-0.120980835	0.051352691	0.120980835	0.051352691	-0.068204345	0.273192831	0.263666767	1.65E-05	0.028806138	0.64383542	-0.308644901	3.83E-07	0.163197828	0.008376487
hsa-miR-3651	turquoise	-0.184067815	0.002890019	0.184067815	0.002890019	-0.122739453	0.048034893	0.401696302	1.68E-11	0.010531653	0.865793305	-0.317090968	1.75E-07	0.121200731	0.050927678
hsa-miR-3714	turquoise	-0.011598003	0.852352734	0.011598003	0.852352734	0.03179925	0.609767051	0.258127847	2.51E-05	0.030910612	0.619798705	-0.309716295	3.47E-07	0.033564949	0.590050676
hsa-miR-3189-5p	turquoise	0.016720788	0.788442027	-0.016720788	0.788442027	0.061025304	0.326999236	-0.053885127	0.386866532	0.463072405	3.18E-15	0.594214929	3.29E-26	0.044028771	0.479650558
hsa-miR-3202	turquoise	0.070763334	0.25555816	-0.070763334	0.25555816	0.024114929	0.698738246	-0.0065769	0.915947737	0.268433696	1.14E-05	0.466706308	1.81E-15	0.031631678	0.611653246
hsa-miR-4444	turquoise	0.082163837	0.186600565	-0.082163837	0.186600565	0.146346405	0.018219792	-0.057009046	0.359898332	-0.14160407	0.02238239	-0.152192176	0.014028708	0.203256625	0.000980383
hsa-miR-6828-5p	turquoise	-0.364308713	1.40E-09	0.364308713	1.40E-09	-0.193077081	0.001761463	0.29726674	1.06E-06	0.218520208	0.000385893	-0.285239092	2.94E-06	0.114679025	0.06484435
hsa-miR-519d-5p	turquoise	0.298432899	9.53E-07	-0.298432899	9.53E-07	0.256440044	2.85E-05	-0.222237835	0.000304457	-0.138745561	0.025269558	0.224090107	0.000270146	-0.193841029	0.001687338
hsa-miR-6744-3p	turquoise	-0.131365543	0.034244335	0.131365543	0.034244335	-0.099826697	0.108292569	0.117258326	0.059006886	0.522743533	1.23E-19	0.499408731	8.31E-18	-0.108816793	0.079882557
hsa-miR-3155a	turquoise	0.100256511	0.106773952	-0.100256511	0.106773952	0.120107761	0.05306939	0.025034554	0.68784005	-0.283326845	3.45E-06	-0.301831369	7.06E-07	0.126649631	0.041295778
hsa-miR-21-3p	turquoise	0.267297622	1.25E-05	-0.267297622	1.25E-05	0.257200156	2.69E-05	-0.281872131	3.89E-06	-0.068729375	0.269508894	0.413571902	3.65E-12	0.05367219	0.388748328
hsa-miR-548ab	turquoise	0.074039339	0.234152655	-0.074039339	0.234152655	0.118264511	0.056850533	-0.140858462	0.023106552	0.382205774	1.81E-10	0.537434738	7.34E-21	-0.055510768	0.372682987
hsa-miR-106b-3p	turquoise	0.213942243	0.000513917	-0.213942243	0.000513917	0.307429443	4.28E-07	-0.195359474	0.001548409	-0.103910092	0.094533072	0.264805787	1.51E-05	0.015387132	0.804963033
hsa-miR-3944-5p	turquoise	-0.03333322	0.592621542	0.03333322	0.592621542	-0.00326914	0.958162608	0.356338329	3.35E-09	0.114410895	0.065477463	-0.308989878	3.71E-07	0.078832484	0.205161203
hsa-miR-4439	turquoise	-0.332769688	3.86E-08	0.332769688	3.86E-08	-0.16626329	0.007215677	0.120058878	0.053166899	0.174628961	0.004743269	-0.259438012	2.28E-05	0.035707272	0.566528879
hsa-miR-4431	turquoise	-0.023920523	0.70105011	0.023920523	0.70105011	-0.127803643	0.039466043	-0.076733477	0.217520797	0.247920773	5.31E-05	0.424183053	8.86E-13	-0.022570925	0.717174357
hsa-miR-3190-5p	turquoise	0.233116437	0.000148737	-0.233116437	0.000148737	0.168211126	0.006554845	-0.107454186	0.083753893	-0.11651397	0.060645185	0.127494732	0.039948997	0.214302343	0.000502573
hsa-miR-34c-3p	turquoise	-0.120388265	0.05251272	0.120388265	0.05251272	-0.036429307	0.558703221	0.382646297	1.72E-10	0.065976863	0.289201841	-0.324615068	8.57E-08	0.035635067	0.567314328
hsa-miR-3654	turquoise	-0.151885379	0.014225541	0.151885379	0.014225541	-0.175932653	0.004435749	0.480426256	2.03E-16	0.026948774	0.665362976	-0.394806235	3.96E-11	0.002644289	0.966153914
hsa-miR-6834-5p	turquoise	-0.039276922	0.528358925	0.039276922	0.528358925	0.113720857	0.067130117	0.064537786	0.299872191	0.475669319	4.38E-16	0.375725941	3.85E-10	0.072934548	0.241225518
hsa-miR-99b-3p	turquoise	-0.198486319	0.001294739	0.198486319	0.001294739	-0.115400827	0.063164938	0.451490379	1.83E-14	0.117834273	0.057764463	-0.354083329	4.27E-09	0.04218148	0.498291648
hsa-miR-299-5p	turquoise	-0.031253946	0.615914389	0.031253946	0.615914389	0.049657062	0.425259377	-0.13119884	0.034474921	0.312424852	2.71E-07	0.513730878	6.51E-19	0.027593576	0.657857204
hsa-miR-488-5p	turquoise	-0.158262949	0.010596087	0.158262949	0.010596087	-0.054389172	0.382434171	0.070253025	0.25901051	0.204904755	0.000889265	-0.113028912	0.068821458	-0.003297833	0.957795738
hsa-miR-330-3p	turquoise	0.219672983	0.000358698	-0.219672983	0.000358698	0.205985743	0.00083381	-0.165074171	0.007647738	-0.004955382	0.936620118	0.280057504	4.52E-06	-0.044968827	0.470311643
hsa-miR-7974	turquoise	0.018389863	0.767899298	-0.018389863	0.767899298	0.078396739	0.207684319	0.09876076	0.112132089	0.243962492	7.04E-05	0.224208067	0.000268088	0.186056455	0.002595688
hsa-miR-6077	turquoise	-0.206744605	0.000796806	0.206744605	0.000796806	-0.372483836	5.58E-10	0.189554691	0.002143258	0.371272096	6.41E-10	0.284674542	3.09E-06	-0.098838377	0.111848956
hsa-miR-212-3p	turquoise	-0.128586255	0.038264505	0.128586255	0.038264505	-0.016713125	0.788536702	-0.075587848	0.224486937	0.295380911	1.24E-06	0.455152627	1.06E-14	-0.050054943	0.421554826
hsa-miR-340-3p	turquoise	-0.02577824	0.679073621	0.02577824	0.679073621	-0.006593957	0.915730556	-0.143880085	0.020291871	0.142103609	0.021908267	0.297552211	1.03E-06	0.04201021	0.500039145
hsa-miR-3158-3p	turquoise	-0.196143898	0.001480817	0.196143898	0.001480817	-0.181341984	0.003342689	0.002461618	0.968490794	0.399275754	2.27E-11	0.434698771	2.07E-13	-0.210857839	0.000621271
hsa-miR-7855-5p	turquoise	-0.046157464	0.458647547	0.046157464	0.458647547	-0.016639144	0.789450788	-0.053084219	0.393973137	0.230846439	0.000173205	0.3810916	2.06E-10	-0.099268419	0.110290389
hsa-miR-7112-3p	turquoise	0.009404478	0.880042515	-0.009404478	0.880042515	-0.038531269	0.536223288	0.293533653	1.46E-06	-0.112777634	0.069444217	-0.334840605	3.14E-08	0.001152256	0.985247917
hsa-miR-4252	turquoise	-0.065095612	0.295705487	0.065095612	0.295705487	0.058114551	0.350642941	-0.020665155	0.740156974	0.509438451	1.41E-18	0.56573994	2.13E-23	-0.000482123	0.99382719
hsa-miR-6815-3p	turquoise	-0.140398524	0.023563276	0.140398524	0.023563276	-0.043851953	0.481418311	0.009087187	0.884060741	0.524460924	8.93E-20	0.517115031	3.51E-19	0.036521986	0.557702536
hsa-miR-412-3p	turquoise	-0.059180265	0.341864093	0.059180265	0.341864093	0.081649436	0.189383101	-0.115024091	0.064036973	0.421312019	1.31E-12	0.503975502	3.74E-18	0.050428222	0.418096509
hsa-miR-375	turquoise	0.073201944	0.239500083	-0.073201944	0.239500083	0.037082002	0.551674336	0.118241771	0.056898537	-0.318061419	1.60E-07	-0.379328208	2.53E-10	0.047739421	0.443376988
hsa-miR-526b-3p	turquoise	0.119003953	0.055307738	-0.119003953	0.055307738	0.115002357	0.064087582	-0.257622041	2.61E-05	-0.116095122	0.061583412	0.286438994	2.66E-06	-0.012960539	0.835241313
hsa-miR-6841-3p	turquoise	-0.086078147	0.166404248	0.086078147	0.166404248	-0.075301963	0.226249744	-0.043999366	0.479944295	0.355346434	3.73E-09	0.454742894	1.13E-14	-0.023298346	0.708467429
hsa-miR-4446-5p	turquoise	0.008437187	0.892301597	-0.008437187	0.892301597	0.134338754	0.030346705	-0.030821318	0.620810669	0.171322958	0.005610862	0.151211041	0.014666713	0.055704048	0.371018215
hsa-miR-6791-3p	turquoise	-0.064850339	0.297532797	0.064850339	0.297532797	-0.017272825	0.78163067	-0.030204219	0.627823646	0.425140861	7.78E-13	0.442129505	7.21E-14	0.010590033	0.865056426
hsa-miR-4755-3p	turquoise	-0.266727974	1.30E-05	0.266727974	1.30E-05	-0.0804715	0.195869162	0.005004489	0.935993373	0.108269399	0.081420032	0.079629922	0.200601264	0.030047778	0.629606872
hsa-miR-6071	turquoise	-0.084949379	0.17205284	0.084949379	0.17205284	-0.20625866	0.000820323	-0.034043105	0.584762108	0.266476559	1.33E-05	0.371330719	6.37E-10	-0.100019129	0.107610582
hsa-miR-632	turquoise	-0.071378414	0.251439444	0.071378414	0.251439444	-0.011844463	0.849252195	-0.088956947	0.152627097	0.407390986	8.13E-12	0.483135916	1.30E-16	-0.029326025	0.637861586
hsa-miR-4261	turquoise	0.14840117	0.01663663	-0.14840117	0.01663663	0.132856547	0.032239618	0.204688487	0.000900759	-0.108904965	0.079637115	-0.256929306	2.75E-05	0.16558247	0.007460306
hsa-miR-550a-3p	turquoise	-0.357448204	2.97E-09	0.357448204	2.97E-09	-0.170083083	0.005971299	0.088550988	0.154515884	0.551956849	3.92E-22	0.427404767	5.71E-13	0.095954128	0.122752682
hsa-miR-6840-5p	turquoise	-0.163190366	0.008379505	0.163190366	0.008379505	-0.13334318	0.031607347	0.084214506	0.175806192	0.457095162	7.92E-15	0.446945661	3.58E-14	-0.008338114	0.893558705
hsa-miR-125b-5p	turquoise	-0.136076729	0.028248831	0.136076729	0.028248831	-0.06172122	0.321502534	0.023838426	0.702027236	0.42260164	1.10E-12	0.372816559	5.37E-10	-0.093872882	0.131120766
hsa-miR-579-5p	turquoise	-0.218148669	0.000395058	0.218148669	0.000395058	-0.194730995	0.001604589	0.48262722	1.41E-16	-0.002331669	0.970153375	-0.42803182	5.24E-13	0.056689842	0.362598849
hsa-miR-4653-3p	turquoise	-0.024133509	0.698517443	0.024133509	0.698517443	0.066857645	0.282798077	0.424622459	8.35E-13	0.096078108	0.122267598	-0.312505298	2.69E-07	0.009110827	0.88376126
hsa-miR-520a-3p	turquoise	-0.063677044	0.306377546	0.063677044	0.306377546	0.013781552	0.824967382	-0.068087391	0.274018097	0.101705297	0.101778404	0.23880139	0.000100904	0.037944658	0.542451153
hsa-miR-6499-5p	turquoise	-0.08981133	0.14870908	0.08981133	0.14870908	0.070092033	0.260106293	-0.060275978	0.332985226	0.269919928	1.02E-05	0.368648184	8.62E-10	-0.160549789	0.009509931
hsa-miR-184	turquoise	0.15396579	0.012936976	-0.15396579	0.012936976	0.128198323	0.038856173	-0.156171726	0.011683888	0.150163364	0.015375924	0.390324864	6.84E-11	0.000276305	0.99646234
hsa-miR-3161	turquoise	0.147820685	0.017071231	-0.147820685	0.017071231	0.022810747	0.714299684	-0.105349886	0.090027739	0.043695266	0.482987743	0.254269348	3.35E-05	-0.007254897	0.907320025
hsa-miR-8055	turquoise	0.075267495	0.226462941	-0.075267495	0.226462941	0.073220811	0.239378668	0.139940687	0.024025628	0.107090304	0.084812884	-0.293321138	1.49E-06	0.074227317	0.232963914
hsa-miR-6764-3p	turquoise	-0.258542582	2.43E-05	0.258542582	2.43E-05	-0.234227736	0.000137975	0.320597038	1.26E-07	0.400123439	2.04E-11	-0.172629942	0.005252158	0.01125757	0.856639218
hsa-miR-30c-5p	turquoise	0.070498777	0.257343956	-0.070498777	0.257343956	-0.016215963	0.794684994	0.06089354	0.328046766	-0.289239312	2.10E-06	-0.332750811	3.86E-08	-0.126120396	0.042158497
hsa-miR-378c	turquoise	-0.023610119	0.704747123	0.023610119	0.704747123	0.052274199	0.40123993	0.033510028	0.590659529	-0.09164194	0.140571938	-0.194564737	0.00161976	0.206307285	0.000817941
hsa-miR-770-5p	turquoise	-0.023353623	0.707807321	0.023353623	0.707807321	0.020531606	0.741776459	-0.065774273	0.290688407	0.371866566	5.99E-10	0.426243197	6.69E-13	-0.008154653	0.895887297
hsa-miR-4676-3p	turquoise	-0.042668184	0.493343433	0.042668184	0.493343433	-0.064412074	0.300816547	0.311497631	2.95E-07	-0.084523146	0.17422249	-0.362396103	1.73E-09	0.154260111	0.012763228
hsa-miR-31-3p	turquoise	0.152140996	0.014061377	-0.152140996	0.014061377	0.03379138	0.587543542	0.126081375	0.042222702	-0.355567882	3.64E-09	-0.299261241	8.86E-07	-0.118382357	0.056602297
hsa-miR-635	turquoise	0.071040886	0.253693872	-0.071040886	0.253693872	0.020607722	0.740853304	-0.053080867	0.394003049	-0.044637567	0.473591084	0.205010821	0.000883677	0.014505027	0.815938584
hsa-miR-4633-3p	turquoise	-0.139979266	0.023986369	0.139979266	0.023986369	-0.008115705	0.896381761	0.114065705	0.066299983	-0.189458767	0.002154638	-0.359015389	2.51E-09	0.052027688	0.403467193
hsa-miR-512-3p	turquoise	-0.233268834	0.000147216	0.233268834	0.000147216	-0.202526308	0.001023444	0.431476959	3.25E-13	-0.060516685	0.331054719	-0.371860185	5.99E-10	0.067856251	0.275654064
hsa-miR-5187-5p	turquoise	-0.037888972	0.543044209	0.037888972	0.543044209	0.125667922	0.042908062	0.068338037	0.272251534	0.152578171	0.013784461	0.228617454	0.000200852	-0.020995103	0.736160758
hsa-miR-200c-3p	turquoise	0.135774227	0.028604784	-0.135774227	0.028604784	0.069626349	0.263293873	0.088032419	0.156954223	-0.283164548	3.50E-06	-0.35663318	3.25E-09	0.105141012	0.090670477
hsa-miR-3691-3p	turquoise	-0.203711764	0.000954397	0.203711764	0.000954397	-0.123781449	0.046154943	0.008101796	0.896558355	0.396267373	3.30E-11	0.333663526	3.53E-08	0.091791937	0.139920589
hsa-let-7a-2-3p	turquoise	0.006289042	0.919613859	-0.006289042	0.919613859	0.022972824	0.712359197	0.041704277	0.503168646	0.137140469	0.027027107	-0.13338213	0.031557201	0.050544688	0.417020896
hsa-miR-664a-3p	turquoise	-0.158166727	0.010644101	0.158166727	0.010644101	-0.074254741	0.232790846	0.076237615	0.220516742	0.492372638	2.78E-17	0.475922566	4.21E-16	-0.055032054	0.376826061
hsa-miR-181a-2-3p	turquoise	-0.013449432	0.829119951	0.013449432	0.829119951	0.021023382	0.735818582	0.013941755	0.822966055	0.117872348	0.057683095	-0.100215302	0.10691882	0.289181709	2.11E-06
hsa-miR-28-3p	turquoise	-0.047353874	0.447071806	0.047353874	0.447071806	-0.127784075	0.039496488	0.217925624	0.000400657	-0.266885205	1.29E-05	-0.393715393	4.52E-11	-0.037882313	0.543115144
hsa-miR-4499	turquoise	-0.225318314	0.00024942	0.225318314	0.00024942	-0.226179659	0.00023578	0.24697992	5.68E-05	0.305393988	5.14E-07	-0.101604699	0.10211919	-0.025697122	0.680027754
hsa-miR-4713-3p	turquoise	-0.237841285	0.000107809	0.237841285	0.000107809	-0.085489648	0.169331677	0.097228287	0.117838126	0.241300648	8.48E-05	-0.179402784	0.003702809	0.011318832	0.855867532
hsa-miR-506-3p	turquoise	-0.205850992	0.000840545	0.205850992	0.000840545	-0.126839342	0.040990166	0.219396227	0.000365059	0.09983057	0.108278811	-0.264105366	1.60E-05	0.270093379	1.00E-05
hsa-miR-363-3p	turquoise	0.007122894	0.908998987	-0.007122894	0.908998987	-0.052309459	0.400921949	0.186915888	0.002477137	-0.341206432	1.65E-08	-0.435079113	1.97E-13	-0.057773878	0.353478957
hsa-miR-4652-5p	turquoise	-0.03483073	0.576098798	0.03483073	0.576098798	0.019571453	0.75345291	-0.054191612	0.384167727	0.016460827	0.791655203	0.098065168	0.114694627	0.182631929	0.003121026
hsa-miR-3198	turquoise	-0.287765513	2.38E-06	0.287765513	2.38E-06	-0.19974709	0.001203713	0.087783926	0.158132876	0.520493252	1.88E-19	0.421425962	1.29E-12	0.043801853	0.481919829
hsa-miR-323b-5p	turquoise	-0.272417219	8.35E-06	0.272417219	8.35E-06	-0.14851981	0.016549005	0.152792352	0.013650551	0.266537971	1.32E-05	-0.215548667	0.000465076	0.061445255	0.323675035
hsa-miR-511-5p	turquoise	-0.019978221	0.748499168	0.019978221	0.748499168	-0.11134191	0.073091253	0.356543859	3.28E-09	-0.260955196	2.03E-05	-0.442146276	7.19E-14	-0.05597686	0.368676225
hsa-miR-129-2-3p	turquoise	-0.076473731	0.219086507	0.076473731	0.219086507	-0.002919351	0.96263564	-0.041526573	0.504991156	0.134883865	0.029674836	0.170667163	0.005798997	0.069128554	0.26673078
hsa-miR-5187-3p	turquoise	-0.051480209	0.408439986	0.051480209	0.408439986	0.027948452	0.653740823	-0.07669904	0.217727917	0.240625066	8.89E-05	0.226053082	0.000237739	-0.042629606	0.493734684
hsa-miR-4474-3p	turquoise	-0.366303261	1.12E-09	0.366303261	1.12E-09	-0.303811399	5.92E-07	0.438588939	1.20E-13	0.274128152	7.29E-06	-0.327209247	6.66E-08	-0.001069777	0.986303769
hsa-miR-517a-3p, hsa-miR-517b-3p	turquoise	-0.039884243	0.521996977	0.039884243	0.521996977	-0.007139334	0.908789855	-0.07509559	0.22752835	0.262449565	1.81E-05	0.424617071	8.35E-13	-0.013196109	0.832290506
hsa-miR-1250-5p	turquoise	0.002842675	0.96361632	-0.002842675	0.96361632	0.110412687	0.075533644	-0.075383446	0.225746311	0.143292122	0.020815009	-0.075500455	0.225024776	0.28795733	2.34E-06
hsa-miR-1468-5p	turquoise	-0.220940961	0.000330849	0.220940961	0.000330849	-0.097258381	0.117723934	0.238296755	0.00010448	0.049817985	0.423758801	-0.332404115	4.00E-08	0.15534812	0.012138631
hsa-miR-4314	turquoise	-0.216767886	0.000430921	0.216767886	0.000430921	-0.131423329	0.034164712	0.063205912	0.309977376	0.471852833	8.06E-16	0.40838841	7.15E-12	-0.03711326	0.551338803
hsa-miR-6804-5p	turquoise	-0.169362793	0.006190088	0.169362793	0.006190088	-0.095458351	0.124707414	0.320975965	1.21E-07	0.235783257	0.000124131	-0.302204556	6.83E-07	0.165183761	0.007606976
hsa-miR-3127-3p	turquoise	0.08180508	0.188537992	-0.08180508	0.188537992	-0.056104419	0.367584326	0.064958653	0.296724922	-0.237676738	0.000109036	-0.270887607	9.42E-06	-0.01931165	0.756622159
hsa-miR-520e	turquoise	0.033753665	0.587960798	-0.033753665	0.587960798	-0.08269213	0.183774259	0.367528546	9.78E-10	-0.230765253	0.000174146	-0.384457331	1.38E-10	-0.081771087	0.188722328
hsa-miR-424-5p	turquoise	-0.102032547	0.100676038	0.102032547	0.100676038	-0.13357759	0.031306575	0.385965355	1.16E-10	-0.287264213	2.49E-06	-0.469207182	1.22E-15	-0.069702579	0.262770255
hsa-miR-3065-3p	turquoise	-0.384193136	1.43E-10	0.384193136	1.43E-10	-0.360670273	2.09E-09	0.521880415	1.45E-19	0.09061885	0.1450766	-0.460082231	5.03E-15	-0.058688855	0.345894588
hsa-miR-4287	turquoise	-0.068692264	0.269768166	0.068692264	0.269768166	-0.112093476	0.071163151	0.029663536	0.633995825	0.287674812	2.40E-06	0.329093029	5.54E-08	0.118926811	0.055467051
hsa-miR-8070	turquoise	-0.229051711	0.000195162	0.229051711	0.000195162	-0.160085832	0.009721951	0.323455523	9.58E-08	0.288741592	2.19E-06	-0.34470753	1.15E-08	-0.035391557	0.569967058
hsa-miR-6788-5p	turquoise	-0.345280782	1.08E-08	0.345280782	1.08E-08	-0.233698765	0.000143003	0.448136863	3.01E-14	0.341108057	1.66E-08	-0.35317165	4.71E-09	0.009598671	0.877584733
hsa-miR-5188	turquoise	0.074239852	0.232884797	-0.074239852	0.232884797	0.03771805	0.54486654	-0.162494709	0.008665086	0.016732879	0.788292669	0.144793379	0.019501887	-0.173392457	0.005052529
hsa-miR-3605-5p	turquoise	-0.182095183	0.003211589	0.182095183	0.003211589	-0.169435757	0.006167603	0.415608054	2.79E-12	0.005637878	0.927913145	-0.441266629	8.16E-14	0.089543561	0.14992871
hsa-miR-16-2-3p	turquoise	-0.299377735	8.77E-07	0.299377735	8.77E-07	-0.219440499	0.000364035	0.401976284	1.62E-11	0.00314557	0.959742656	-0.371051897	6.57E-10	-0.043825495	0.481683129
hsa-miR-643	turquoise	-0.053430507	0.390890871	0.053430507	0.390890871	-0.104188424	0.093648398	0.338281825	2.22E-08	-0.318181423	1.58E-07	-0.451242765	1.90E-14	-0.106998008	0.085083194
hsa-miR-6853-5p	turquoise	-0.279640812	4.67E-06	0.279640812	4.67E-06	-0.220326073	0.000344093	0.267085785	1.27E-05	0.284729809	3.07E-06	-0.277110988	5.74E-06	-0.058824017	0.344783008
hsa-miR-520c-3p	turquoise	-0.053323334	0.391843241	0.053323334	0.391843241	-0.159708145	0.009897628	0.478566311	2.74E-16	-0.192663218	0.001802851	-0.437946357	1.31E-13	-0.120605318	0.052085309
hsa-miR-4794	turquoise	-0.18370879	0.002946277	0.18370879	0.002946277	-0.231624412	0.000164424	0.396550619	3.19E-11	-0.152740933	0.013682594	-0.500906793	6.40E-18	0.02142569	0.730956308
hsa-miR-6739-3p	turquoise	-0.538472158	5.98E-21	0.538472158	5.98E-21	-0.34620321	9.82E-09	0.224409203	0.000264612	0.5208473	1.76E-19	-0.169807642	0.006054133	0.041505514	0.505207365
hsa-miR-3186-5p	turquoise	-0.316129194	1.92E-07	0.316129194	1.92E-07	-0.312854277	2.60E-07	0.440703456	8.85E-14	0.043797039	0.481968033	-0.438799381	1.16E-13	0.047577305	0.444928478
hsa-miR-4283	turquoise	-0.252531118	3.80E-05	0.252531118	3.80E-05	-0.216582764	0.000435953	0.111175982	0.073522607	0.441724848	7.64E-14	0.326187604	7.36E-08	0.01446222	0.816472143
hsa-miR-3666	turquoise	-0.257321734	2.67E-05	0.257321734	2.67E-05	-0.152941485	0.013557986	0.26232109	1.83E-05	0.005232	0.933090182	-0.343706675	1.27E-08	0.113949357	0.066579116
hsa-miR-4437	turquoise	-0.391340182	6.05E-11	0.391340182	6.05E-11	-0.322735961	1.03E-07	0.598705468	1.12E-26	0.167298325	0.006857474	-0.45123291	1.91E-14	-0.049427581	0.427404563
hsa-miR-550b-2-5p	turquoise	-0.220448453	0.000341418	0.220448453	0.000341418	-0.128897369	0.037795519	0.171964745	0.005432065	0.373866574	4.77E-10	-0.151200418	0.014673757	0.084838645	0.172614566
hsa-miR-6854-3p	turquoise	-0.268267352	1.16E-05	0.268267352	1.16E-05	-0.223261391	0.000285025	0.46933031	1.20E-15	0.144484425	0.019766085	-0.440119053	9.62E-14	0.001742617	0.977691274
hsa-miR-6733-3p	turquoise	-0.287313074	2.48E-06	0.287313074	2.48E-06	-0.265217039	1.47E-05	0.506352598	2.45E-18	-0.025751399	0.679389282	-0.476815431	3.64E-16	0.093002931	0.134746227
hsa-miR-891a-5p	turquoise	-0.342993572	1.37E-08	0.342993572	1.37E-08	-0.175879941	0.004447826	-0.00882759	0.887350523	0.342420009	1.45E-08	-0.117633476	0.058195139	0.137114944	0.027055883
hsa-miR-135b-5p	turquoise	-0.19661862	0.001441235	0.19661862	0.001441235	-0.152383603	0.013907108	0.372788429	5.39E-10	-0.102685934	0.098503365	-0.375173786	4.10E-10	0.043956456	0.480373102
hsa-miR-4686	turquoise	-0.462549898	3.45E-15	0.462549898	3.45E-15	-0.383447449	1.56E-10	0.355942158	3.50E-09	0.322604728	1.04E-07	-0.358972674	2.52E-09	-0.001292838	0.98344831
hsa-miR-5681b	turquoise	-0.348471027	7.75E-09	0.348471027	7.75E-09	-0.277817041	5.42E-06	0.432396852	2.86E-13	0.112395334	0.070400511	-0.452309341	1.62E-14	0.000361179	0.995375663
hsa-miR-4502	turquoise	-0.3596373	2.34E-09	0.3596373	2.34E-09	-0.303628557	6.02E-07	0.412336438	4.29E-12	0.316801354	1.80E-07	-0.293885342	1.42E-06	0.030867012	0.62029273
hsa-miR-4644	turquoise	-0.401954154	1.62E-11	0.401954154	1.62E-11	-0.326598526	7.07E-08	0.520390608	1.91E-19	0.185958824	0.002609476	-0.414328999	3.30E-12	-0.034334341	0.581551705
hsa-miR-5090	yellow	-0.095467008	0.124673076	0.095467008	0.124673076	-0.183989192	0.002902255	0.365101698	1.28E-09	0.019067956	0.759598613	0.192186984	0.001851574	-0.040753461	0.512960169
hsa-miR-1249-5p	yellow	-0.119016684	0.055281483	0.119016684	0.055281483	-0.228296745	0.000205154	0.403844082	1.28E-11	0.173249646	0.00508939	0.196531546	0.001448422	0.016687847	0.788848993
hsa-miR-4656	yellow	-0.195754034	0.001514066	0.195754034	0.001514066	-0.202198652	0.001043323	0.269466512	1.05E-05	0.117280456	0.058958743	-0.13294339	0.032126002	0.054577552	0.380785615
hsa-miR-6741-5p	yellow	-0.518664509	2.63E-19	0.518664509	2.63E-19	-0.407082087	8.46E-12	0.376683433	3.44E-10	0.347682936	8.42E-09	0.144617476	0.019651929	-0.059962962	0.335506448
hsa-miR-6511a-5p	yellow	-0.197743337	0.001351297	0.197743337	0.001351297	-0.011441573	0.854321855	0.335541188	2.92E-08	0.10460878	0.092324829	0.001629974	0.97913298	0.005885323	0.924758417
hsa-miR-6774-5p	yellow	-0.100841842	0.104732902	0.100841842	0.104732902	-0.160554493	0.009507803	0.502388159	4.94E-18	0.134634595	0.029980475	0.052459162	0.399573596	-0.012638108	0.839283878
hsa-miR-6510-5p	yellow	-0.323815727	9.25E-08	0.323815727	9.25E-08	-0.282094462	3.82E-06	0.501685023	5.59E-18	0.39474843	3.99E-11	0.136358911	0.027920216	-0.014162237	0.820213577
hsa-miR-6806-5p	yellow	-0.004375481	0.94402421	0.004375481	0.94402421	-0.107961166	0.082296221	0.397577651	2.81E-11	-0.065249975	0.294559312	-0.099681266	0.108810237	0.05421345	0.383975871
hsa-miR-7847-3p	yellow	-0.3674104	9.91E-10	0.3674104	9.91E-10	-0.424011238	9.07E-13	0.508924882	1.55E-18	0.273611399	7.59E-06	0.238711794	0.00010153	-0.101600085	0.10213484
hsa-miR-4750-5p	yellow	-0.060381625	0.332137037	0.060381625	0.332137037	0.113442604	0.067806125	0.19455419	0.001620727	0.258530898	2.44E-05	0.235173994	0.000129391	0.025286922	0.684860435
hsa-miR-6782-5p	yellow	0.215269041	0.000473256	-0.215269041	0.000473256	0.288032718	2.33E-06	0.433107353	2.59E-13	0.081735058	0.188917851	0.333940542	3.43E-08	0.04913526	0.430146243
hsa-miR-4298	yellow	-0.389835396	7.26E-11	0.389835396	7.26E-11	-0.351183627	5.82E-09	0.484532966	1.03E-16	0.312150216	2.78E-07	0.030284871	0.626905163	-0.006266912	0.91989578
hsa-miR-8073	yellow	-0.254393482	3.31E-05	0.254393482	3.31E-05	-0.180838904	0.003432934	0.504743718	3.26E-18	-0.011116343	0.858418672	-0.260524329	2.10E-05	0.082879146	0.182781338
hsa-miR-7846-3p	yellow	-0.171894449	0.005451396	0.171894449	0.005451396	-0.153935539	0.012954952	0.560671674	6.32E-23	0.117707601	0.058035846	0.106244608	0.087315693	-0.055898583	0.369347269
hsa-miR-4429	yellow	-0.049592659	0.425860785	0.049592659	0.425860785	0.10555448	0.089401712	0.425412578	7.50E-13	-0.011134067	0.858195319	6.59E-06	0.999915601	-0.002762758	0.964638507
hsa-miR-3652	yellow	-0.355577009	3.64E-09	0.355577009	3.64E-09	-0.100561753	0.105705698	0.453607392	1.34E-14	0.355263427	3.76E-09	-0.074912603	0.228666345	0.109089032	0.079126698
hsa-miR-874-5p	yellow	-0.072973847	0.240971386	0.072973847	0.240971386	-0.082287979	0.185933567	0.314410217	2.25E-07	0.237465483	0.000110631	0.36584674	1.18E-09	-0.050651882	0.416032356
hsa-miR-6831-5p	yellow	-0.293245235	1.50E-06	0.293245235	1.50E-06	-0.314861199	2.16E-07	0.516423392	3.98E-19	0.231854316	0.00016191	0.061139665	0.326091813	-0.069981191	0.260862581
hsa-miR-6894-5p	yellow	-0.245529018	6.30E-05	0.245529018	6.30E-05	-0.064324287	0.301477176	0.5528306	3.28E-22	0.265251178	1.46E-05	-0.241092641	8.61E-05	0.041190758	0.508444647
hsa-miR-6807-5p	yellow	-0.546749135	1.14E-21	0.546749135	1.14E-21	-0.655000796	3.03E-33	0.627308826	7.57E-30	0.329560234	5.29E-08	-0.04987926	0.423188227	-0.06871066	0.269639625
hsa-miR-4279	yellow	0.061022903	0.32701831	-0.061022903	0.32701831	0.149633823	0.015745676	0.47484222	5.00E-16	0.068361687	0.272085247	0.160851666	0.00937419	0.025627163	0.68085105
hsa-miR-6846-5p	yellow	-0.129952807	0.036240566	0.129952807	0.036240566	0.111670479	0.072243163	0.400960107	1.84E-11	0.292881157	1.54E-06	0.107501005	0.083618413	0.111007677	0.073962254
hsa-miR-7155-5p	yellow	-0.290736426	1.85E-06	0.290736426	1.85E-06	-0.378119695	2.92E-10	0.647233184	2.95E-32	0.095440354	0.124778824	-0.198232804	0.001313789	-0.051692251	0.406509698
hsa-miR-6862-3p	yellow	0.126109199	0.042176912	-0.126109199	0.042176912	0.116562768	0.060536646	0.375001498	4.18E-10	0.079276252	0.202614475	0.2342546	0.000137724	-0.080898577	0.193499101
hsa-miR-6804-3p	yellow	0.092417215	0.137230221	-0.092417215	0.137230221	0.159125268	0.010174268	0.222507086	0.000299229	0.325339464	7.99E-08	0.372046329	5.87E-10	0.022843663	0.713905445
hsa-miR-6790-5p	yellow	-0.04406964	0.479242467	0.04406964	0.479242467	-0.011230948	0.856974594	0.4895821	4.45E-17	0.218936031	0.00037587	0.369681152	7.68E-10	0.024514607	0.693994043
hsa-miR-4323	yellow	0.089953984	0.148062403	-0.089953984	0.148062403	0.099878532	0.108108531	0.265802827	1.40E-05	-0.039068883	0.530547215	-0.132776847	0.032344192	-0.018412148	0.76762607
hsa-miR-6894-3p	yellow	0.121314189	0.050709537	-0.121314189	0.050709537	0.100603877	0.10555894	0.325733347	7.69E-08	0.086989507	0.161945684	0.265859233	1.40E-05	-0.005509515	0.92955012
hsa-miR-7112-5p	yellow	0.014708469	0.813403995	-0.014708469	0.813403995	0.145918355	0.018565627	0.374799809	4.28E-10	-0.112306485	0.070624291	-0.233904161	0.00014103	0.052788674	0.396615284
hsa-miR-4769-3p	yellow	0.150637666	0.015051216	-0.150637666	0.015051216	0.124620128	0.044686913	0.369414133	7.91E-10	-0.045843107	0.461716559	-0.188135613	0.002317333	0.022508634	0.717921676
hsa-miR-6886-3p	yellow	0.13744027	0.026691081	-0.13744027	0.026691081	0.132464751	0.032756471	0.41121476	4.96E-12	0.173907609	0.004921547	0.180310716	0.003530049	-0.057861328	0.35274959
hsa-miR-4695-3p	yellow	0.001840286	0.976441283	-0.001840286	0.976441283	-0.004539968	0.941923543	0.375123745	4.12E-10	0.288234225	2.29E-06	0.266347801	1.34E-05	-0.052062491	0.403152295
hsa-miR-6511a-3p	yellow	0.11776533	0.057912036	-0.11776533	0.057912036	0.140671506	0.023291271	0.420953576	1.37E-12	0.080920403	0.193378541	0.304991456	5.33E-07	0.018456273	0.767085171
hsa-miR-1273f	yellow	-0.270816003	9.48E-06	0.270816003	9.48E-06	-0.213048542	0.000543106	0.483275423	1.27E-16	0.214699557	0.000490329	0.109060357	0.07920604	0.036616811	0.556679569
hsa-miR-3151-5p	yellow	-0.179715886	0.003642388	0.179715886	0.003642388	-0.186850876	0.002485929	0.525986571	6.69E-20	0.102311504	0.099743836	0.028673495	0.645363267	0.014530964	0.815615348
hsa-miR-6861-3p	yellow	-0.086235469	0.165628114	0.086235469	0.165628114	-0.00963793	0.877087993	0.333165425	3.71E-08	0.222671845	0.000296072	0.020149403	0.746417537	0.146498112	0.018098576
hsa-miR-6813-3p	yellow	-0.037319315	0.549129451	0.037319315	0.549129451	-0.068838286	0.268748973	0.395334808	3.71E-11	0.057792768	0.353321331	0.138007478	0.026065143	0.066743147	0.283625091
hsa-miR-4740-3p	yellow	0.034659204	0.577980322	-0.034659204	0.577980322	0.271583837	8.92E-06	0.397808977	2.73E-11	0.200163795	0.001174945	0.171611079	0.005529951	-0.021132877	0.734494182
hsa-miR-6741-3p	yellow	0.13311084	0.03190789	-0.13311084	0.03190789	0.20233059	0.001035276	0.296707803	1.11E-06	0.123651634	0.04638574	0.044366047	0.476288399	0.128001014	0.039160057
hsa-miR-7111-3p	yellow	-0.130306728	0.03573143	0.130306728	0.03573143	0.025218219	0.685671107	0.450379642	2.16E-14	0.223845736	0.000274456	-0.070471744	0.257526917	0.050266938	0.419588719
hsa-miR-6815-5p	yellow	-0.079323675	0.202343679	0.079323675	0.202343679	-0.173611683	0.004996411	0.502506896	4.84E-18	0.101005695	0.104167101	0.085342441	0.170069907	-0.095181278	0.125810309
hsa-miR-3175	yellow	-0.255099242	3.15E-05	0.255099242	3.15E-05	-0.271378754	9.07E-06	0.625048487	1.39E-29	0.243780121	7.13E-05	0.052699111	0.397418063	0.027416436	0.659915817
hsa-miR-139-3p	yellow	-0.171658567	0.005516716	0.171658567	0.005516716	-0.160151144	0.009691853	0.462384908	3.54E-15	0.214622656	0.000492677	-0.122913829	0.047715902	-0.118539811	0.056272029
hsa-miR-449b-3p	yellow	0.023340122	0.707968519	-0.023340122	0.707968519	0.178999218	0.003782024	0.178111586	0.003961667	0.258462294	2.45E-05	0.013737502	0.825517863	0.145595713	0.018830061
hsa-miR-6511b-5p	yellow	-0.15762239	0.010919364	0.15762239	0.010919364	-0.057090413	0.359211961	0.674929938	6.38E-36	0.074917263	0.228637318	-0.154581329	0.012575948	0.082205328	0.186377444
hsa-miR-4483	yellow	-0.325802113	7.64E-08	0.325802113	7.64E-08	-0.22004723	0.00035026	0.464098203	2.71E-15	0.233636789	0.000143603	0.113080316	0.068694625	0.029342038	0.637677957
hsa-miR-6797-3p	yellow	-0.13505501	0.029466534	0.13505501	0.029466534	-0.127150547	0.040492962	0.617228933	1.08E-28	0.15017786	0.01536591	0.145501155	0.018908177	-0.057941252	0.352083814
hsa-miR-6893-3p	yellow	0.150117316	0.015407773	-0.150117316	0.015407773	0.134989287	0.029546378	0.476458489	3.86E-16	0.030948826	0.619365837	0.157730828	0.010864032	-0.029715882	0.633397148
hsa-miR-6750-3p	yellow	-0.069396423	0.26487755	0.069396423	0.26487755	0.054989996	0.377191396	0.455278864	1.04E-14	0.27853117	5.11E-06	0.107199213	0.084494809	-0.060062263	0.334705295
hsa-miR-4722-3p	yellow	-0.027014058	0.66460151	0.027014058	0.66460151	-0.024494776	0.694229155	0.577599127	1.55E-24	0.133604886	0.031271711	0.083339883	0.180352032	0.125789969	0.042704785
hsa-miR-6885-3p	yellow	0.016694392	0.788768133	-0.016694392	0.788768133	0.125633608	0.04296536	0.276067422	6.24E-06	0.190190445	0.002069209	-0.120114662	0.053055636	0.092664961	0.136175294
hsa-miR-4498	yellow	-0.230884344	0.000172767	0.230884344	0.000172767	-0.066696045	0.28396578	0.477261616	3.39E-16	0.312950769	2.58E-07	0.224108382	0.000269826	0.047890351	0.441935319
hsa-miR-1236-3p	yellow	-0.155947957	0.011805928	0.155947957	0.011805928	-0.020116039	0.746823109	0.488717852	5.15E-17	0.163051869	0.008435684	-0.156661756	0.011420512	-0.011316513	0.855896741
hsa-miR-5006-5p	yellow	-0.249779262	4.64E-05	0.249779262	4.64E-05	-0.070690285	0.256050396	0.639984281	2.33E-31	0.341720967	1.56E-08	0.007130107	0.908907234	0.107590582	0.083359698
hsa-miR-6759-5p	yellow	-0.164262178	0.007955872	0.164262178	0.007955872	-0.077433722	0.213339729	0.545122739	1.58E-21	0.269718271	1.03E-05	0.134630075	0.029986042	-0.007005489	0.910492607
hsa-miR-920	yellow	-0.236878151	0.000115179	0.236878151	0.000115179	-0.148517123	0.016550985	0.640336671	2.11E-31	0.247658514	5.41E-05	-0.027529253	0.658604433	0.060248622	0.333205085
hsa-miR-675-3p	yellow	0.070952852	0.254284168	-0.070952852	0.254284168	0.212207082	0.000571984	0.321782534	1.12E-07	0.098115983	0.114505889	-0.038135172	0.540424596	0.189453898	0.002155217
hsa-miR-6822-5p	yellow	-0.177084104	0.004179207	0.177084104	0.004179207	-0.155609449	0.011992681	0.608959424	8.90E-28	0.106963013	0.085185868	-0.041948216	0.500672466	0.00969782	0.876330314
hsa-miR-4265	yellow	-0.07711337	0.215245296	0.07711337	0.215245296	-0.008260396	0.894545039	0.57452387	3.09E-24	0.092489213	0.136923005	-0.088020156	0.157012232	-0.121789705	0.049803723
hsa-miR-4698	yellow	-0.098189665	0.11423265	0.098189665	0.11423265	-0.111902445	0.071649258	0.614472854	2.20E-28	0.178234732	0.003936292	0.002051542	0.97373778	-0.053688865	0.388600766
hsa-miR-6789-3p	yellow	-0.091710762	0.140272795	0.091710762	0.140272795	-0.009696786	0.876343395	0.714609312	6.30E-42	0.085873758	0.16741664	0.011742605	0.850533325	-0.045591775	0.464178443
hsa-miR-6787-3p	yellow	0.045137765	0.468643991	-0.045137765	0.468643991	0.071926406	0.247808934	0.173266026	0.00508515	0.24603239	6.08E-05	-0.029898825	0.631306731	0.051323788	0.409867414
hsa-miR-4717-3p	yellow	-0.190077398	0.002082203	0.190077398	0.002082203	-0.018454161	0.767111065	0.652424437	6.49E-33	0.340063541	1.85E-08	0.010224986	0.869665951	0.052889677	0.395711129
hsa-miR-668-3p	yellow	-0.079192221	0.203094951	0.079192221	0.203094951	-0.024606187	0.692908645	0.547251326	1.03E-21	-0.01842461	0.767473296	-0.213752248	0.000519998	0.058513285	0.347341864
hsa-miR-6829-3p	yellow	-0.063689149	0.30628542	0.063689149	0.30628542	-0.055034199	0.376807434	0.598808772	1.09E-26	0.123752644	0.046206072	0.035785818	0.565675042	0.012458888	0.841532729
hsa-miR-6871-5p	yellow	-0.329686797	5.23E-08	0.329686797	5.23E-08	-0.124938369	0.044140208	0.512117022	8.73E-19	0.521102224	1.68E-19	0.01050835	0.866087461	-0.019956867	0.748758976
hsa-miR-6751-5p	yellow	-0.354678723	4.01E-09	0.354678723	4.01E-09	-0.160086682	0.009721559	0.683364754	4.06E-37	0.48505136	9.48E-17	0.03484965	0.575891433	0.02406979	0.699274793
hsa-miR-6796-5p	yellow	-0.472803576	6.93E-16	0.472803576	6.93E-16	-0.295819841	1.20E-06	0.553692747	2.74E-22	0.386939847	1.03E-10	-0.256370279	2.86E-05	0.09127309	0.142183491
hsa-miR-6830-5p	yellow	-0.134347267	0.030336113	0.134347267	0.030336113	-0.147002305	0.017700749	0.506184278	2.53E-18	0.120990497	0.051333956	-0.134342015	0.030342647	-0.032936987	0.59702923
hsa-miR-6782-3p	yellow	-0.156657333	0.011422866	0.156657333	0.011422866	-0.109479578	0.078052471	0.705932242	1.58E-40	0.203247098	0.000980934	-0.131157304	0.034532578	0.063349104	0.308880348
hsa-miR-6734-3p	yellow	-0.046751167	0.452882472	0.046751167	0.452882472	0.080786123	0.194121125	0.3229318	1.01E-07	0.251204993	4.19E-05	-0.137462161	0.026666686	0.002552426	0.96732906
hsa-miR-585-5p	yellow	-0.201048879	0.001115925	0.201048879	0.001115925	-0.229109222	0.00019442	0.572907717	4.43E-24	0.215304146	0.000472222	0.081154163	0.192090778	-0.084556217	0.174053424
hsa-miR-3605-3p	yellow	-0.133866338	0.030939443	0.133866338	0.030939443	-0.095307867	0.125305485	0.56673765	1.71E-23	0.206731575	0.000797428	-0.183053091	0.003051592	0.077700054	0.211764727
hsa-miR-6837-5p	yellow	-0.397181919	2.95E-11	0.397181919	2.95E-11	-0.321665903	1.14E-07	0.494648171	1.89E-17	0.342597574	1.43E-08	-0.139443766	0.02453628	0.100978223	0.104261796
hsa-miR-425-3p	yellow	0.150588859	0.01508435	-0.150588859	0.01508435	0.130578003	0.035345303	0.307436619	4.27E-07	-0.165863389	0.007358485	-0.100009192	0.107645716	0.050261078	0.419642994
hsa-miR-5699-5p	yellow	-0.182341598	0.003169721	0.182341598	0.003169721	-0.086589915	0.163889413	0.487500125	6.31E-17	0.308856479	3.76E-07	-0.148048423	0.01689956	0.18007025	0.00357508
hsa-miR-4482-3p	yellow	-0.138751251	0.025263507	0.138751251	0.025263507	-0.074166049	0.233350892	0.652892737	5.65E-33	0.189489584	0.002150976	-0.16131474	0.009169305	-0.015216133	0.807087767
hsa-miR-3190-3p	yellow	-0.073475101	0.237746432	0.073475101	0.237746432	-0.04635104	0.456763379	0.578993836	1.13E-24	0.163463138	0.008269831	-0.254348596	3.33E-05	0.065092057	0.29573192
hsa-miR-4716-3p	yellow	-0.253546404	3.53E-05	0.253546404	3.53E-05	-0.273727109	7.52E-06	0.596032301	2.13E-26	0.2240412	0.000271003	-0.020019123	0.748001618	-0.028558952	0.646683818
hsa-miR-5193	yellow	-0.201716046	0.001073251	0.201716046	0.001073251	-0.14374678	0.020409469	0.609110717	8.57E-28	0.425425991	7.48E-13	0.161693938	0.0090045	0.042772822	0.492283027
hsa-miR-6734-5p	yellow	-0.375500669	3.95E-10	0.375500669	3.95E-10	-0.26719763	1.26E-05	0.532837754	1.80E-20	0.424894646	8.05E-13	-0.198107549	0.001323295	-0.038083225	0.540976805
hsa-miR-1303	yellow	-0.156869756	0.011310312	0.156869756	0.011310312	-0.027660283	0.657082647	0.412632061	4.13E-12	0.147688476	0.017171588	-0.081772377	0.188715331	-9.37E-05	0.998800184
hsa-miR-6886-5p	yellow	-0.052537887	0.398865612	0.052537887	0.398865612	-0.030282757	0.626929238	0.475384968	4.59E-16	0.093583675	0.132317575	-0.301230609	7.45E-07	0.037490672	0.547295451
hsa-miR-2277-3p	yellow	0.001930114	0.975291697	-0.001930114	0.975291697	0.033703356	0.588517596	0.543752344	2.09E-21	0.063101984	0.310775194	-0.143171544	0.020923725	0.093819784	0.131339869
hsa-miR-7155-3p	yellow	-0.212327496	0.000567766	0.212327496	0.000567766	-0.227310787	0.000218923	0.713667689	8.98E-42	0.132168826	0.033151512	-0.302007868	6.95E-07	0.015957187	0.797890273
hsa-miR-433-5p	yellow	-0.375784025	3.82E-10	0.375784025	3.82E-10	-0.318398754	1.55E-07	0.550405463	5.40E-22	0.428262059	5.08E-13	0.045080529	0.469208626	-0.008574515	0.890559531
hsa-miR-6821-3p	yellow	-0.098451499	0.113265799	0.098451499	0.113265799	-0.076944984	0.216251788	0.617893346	9.09E-29	0.091019638	0.143299007	-0.142474888	0.021561529	0.066082967	0.288425299
hsa-miR-3713	yellow	-0.086067648	0.16645614	0.086067648	0.16645614	-0.012373628	0.842603025	0.467763903	1.53E-15	0.21288583	0.000548582	-0.121800718	0.049782905	0.155679705	0.011953708
hsa-miR-2278	yellow	-0.374596213	4.38E-10	0.374596213	4.38E-10	-0.294210185	1.38E-06	0.744670669	3.31E-47	0.339387278	1.98E-08	-0.055757298	0.370560363	0.07130339	0.251939337
hsa-miR-6830-3p	yellow	-0.288152768	2.31E-06	0.288152768	2.31E-06	-0.212871071	0.000549082	0.700530618	1.11E-39	0.37496379	4.20E-10	0.02856842	0.64657462	-0.046907843	0.451367905
hsa-miR-2276-3p	yellow	-0.352611757	5.00E-09	0.352611757	5.00E-09	-0.316952436	1.78E-07	0.627596986	7.01E-30	0.28368498	3.35E-06	-0.182794225	0.003094101	0.076600551	0.218321055
hsa-miR-518b	yellow	-0.023921307	0.701040778	0.023921307	0.701040778	0.006596897	0.915693131	0.382967849	1.65E-10	-0.019865545	0.749870348	-0.187605928	0.00238554	0.114215712	0.065941511
hsa-miR-654-5p	yellow	0.008517518	0.891282495	-0.008517518	0.891282495	0.021977169	0.724308616	0.403901705	1.27E-11	-0.109835146	0.077084751	-0.267231265	1.25E-05	0.144151968	0.020053845
hsa-miR-6742-3p	yellow	-0.138826317	0.025183793	0.138826317	0.025183793	-0.102754808	0.09827653	0.431047318	3.45E-13	0.200352752	0.001162109	-0.167646199	0.006740699	0.084109248	0.176348727
hsa-miR-4793-3p	yellow	-0.247406808	5.51E-05	0.247406808	5.51E-05	-0.168407083	0.006491456	0.507619144	1.96E-18	0.184992958	0.002749518	-0.129400649	0.037047149	0.036336556	0.559705563
hsa-miR-6855-5p	yellow	-0.237789475	0.000108194	0.237789475	0.000108194	-0.075055837	0.227775236	0.543988433	1.99E-21	0.315291603	2.08E-07	-0.251655231	4.05E-05	0.05337685	0.391367511
hsa-miR-4523	yellow	-0.001107521	0.985820588	0.001107521	0.985820588	-0.098901033	0.111620807	0.441629401	7.75E-14	0.038907311	0.532249877	-0.128815886	0.037917877	-0.04333962	0.48656025
hsa-miR-6773-3p	yellow	-0.223994216	0.00027183	0.223994216	0.00027183	-0.168823471	0.006358578	0.7444481	3.64E-47	0.243244621	7.40E-05	-0.095249437	0.125538304	0.115779652	0.06229793
hsa-miR-6758-5p	yellow	-0.264487133	1.55E-05	0.264487133	1.55E-05	-0.238939779	9.99E-05	0.586223169	2.16E-25	0.373265467	5.11E-10	-0.191809067	0.001891092	0.060362702	0.332288857
hsa-miR-5589-5p	yellow	-0.425023611	7.91E-13	0.425023611	7.91E-13	-0.278498839	5.13E-06	0.593840517	3.60E-26	0.36119375	1.98E-09	-0.114091727	0.066237683	0.099956529	0.107832068
hsa-miR-3124-5p	yellow	-0.085923288	0.167170884	0.085923288	0.167170884	-0.033718304	0.588352133	0.514639999	5.52E-19	0.097774443	0.115779128	-0.140078785	0.023885351	0.062142657	0.318203143
hsa-miR-943	yellow	0.033352964	0.592402289	-0.033352964	0.592402289	0.02638696	0.671930067	0.517876241	3.05E-19	-0.123517458	0.046625306	-0.224828293	0.000257504	0.005254256	0.932806236
hsa-miR-7702	yellow	-0.135364294	0.029093274	0.135364294	0.029093274	-0.140079951	0.023884171	0.711251732	2.22E-41	0.242144686	8.00E-05	-0.110742629	0.074658943	0.036523851	0.557682403
hsa-miR-8075	yellow	-0.432111669	2.98E-13	0.432111669	2.98E-13	-0.393927675	4.41E-11	0.736907985	8.95E-46	0.441551324	7.83E-14	0.022100048	0.722830193	-0.008027216	0.89750532
hsa-miR-4654	yellow	-0.373046113	5.24E-10	0.373046113	5.24E-10	-0.242700871	7.69E-05	0.49586935	1.53E-17	0.485214548	9.23E-17	-0.170187194	0.005940254	0.015418251	0.804576513
hsa-miR-423-3p	yellow	0.059847481	0.336439683	-0.059847481	0.336439683	0.092770679	0.13572703	0.20581107	0.000842549	-0.271777595	8.78E-06	-0.257956252	2.54E-05	0.082895691	0.182693689
hsa-miR-6716-3p	yellow	-0.387376597	9.76E-11	0.387376597	9.76E-11	-0.307534787	4.24E-07	0.633148313	1.55E-30	0.424706583	8.25E-13	-0.037660838	0.545477192	0.081904239	0.188001025
hsa-miR-1273a	yellow	-0.416310729	2.54E-12	0.416310729	2.54E-12	-0.261721666	1.92E-05	0.550188171	5.65E-22	0.324934277	8.31E-08	-0.139609358	0.024365083	-0.092795761	0.135620847
hsa-miR-4506	yellow	-0.243938672	7.05E-05	0.243938672	7.05E-05	-0.224183083	0.000268522	0.712231309	1.54E-41	0.24311966	7.47E-05	-0.054036092	0.385535747	0.062612478	0.314551047
hsa-miR-3922-5p	yellow	-0.26254504	1.80E-05	0.26254504	1.80E-05	-0.292370885	1.61E-06	0.707218782	9.86E-41	0.159703536	0.009899789	-0.205329898	0.000867062	0.103055336	0.097291585
hsa-miR-4682	yellow	-0.410944123	5.14E-12	0.410944123	5.14E-12	-0.303343298	6.17E-07	0.682786053	4.92E-37	0.40662207	8.98E-12	-0.091712152	0.140266761	0.081776533	0.188692787
hsa-miR-4785	yellow	-0.060068987	0.33465109	0.060068987	0.33465109	-0.040653466	0.513995628	0.523611499	1.05E-19	0.051980879	0.403890948	-0.141177996	0.022793769	0.118107681	0.057182281
hsa-miR-4326	yellow	-0.295953173	1.18E-06	0.295953173	1.18E-06	-0.237368263	0.000111372	0.720151443	7.55E-43	0.262883318	1.75E-05	-0.178095891	0.003964911	0.080950339	0.193213279
hsa-miR-4299	yellow	-0.231772833	0.000162797	0.231772833	0.000162797	-0.186337461	0.00255637	0.712703161	1.29E-41	0.075585093	0.224503882	-0.270027913	1.01E-05	-0.001273572	0.983694939
hsa-miR-1207-3p	yellow	-0.313468351	2.46E-07	0.313468351	2.46E-07	-0.283005895	3.54E-06	0.492784612	2.59E-17	0.181783078	0.003265338	-0.177984042	0.003988103	0.114571775	0.065096985
hsa-miR-3972	yellow	-0.194776454	0.001600464	0.194776454	0.001600464	-0.204216023	0.000926348	0.57028462	7.90E-24	-0.010403799	0.867407485	-0.24471362	6.67E-05	-0.09892826	0.11152178
hsa-miR-6757-3p	yellow	-0.284788505	3.06E-06	0.284788505	3.06E-06	-0.164129036	0.008007438	0.406310714	9.34E-12	0.194263815	0.001647553	-0.246562765	5.85E-05	0.11543226	0.063092622
hsa-miR-6503-3p	yellow	-0.280346037	4.41E-06	0.280346037	4.41E-06	-0.293239642	1.50E-06	0.610356255	6.26E-28	0.153127059	0.013443572	-0.205143541	0.00087673	-0.048390325	0.437178699
hsa-miR-3186-3p	yellow	-0.273122787	7.90E-06	0.273122787	7.90E-06	-0.259441224	2.28E-05	0.513042072	7.38E-19	0.054143475	0.384590847	-0.313412073	2.47E-07	0.163032319	0.008443641
hsa-miR-6814-3p	yellow	-0.32711194	6.73E-08	0.32711194	6.73E-08	-0.280885681	4.22E-06	0.700147265	1.27E-39	0.212071543	0.000576766	-0.250320217	4.46E-05	-0.012066158	0.846465186
hsa-miR-3064-3p	yellow	-0.309261174	3.62E-07	0.309261174	3.62E-07	-0.306320655	4.73E-07	0.646062221	4.13E-32	0.230290829	0.000179742	-0.082133484	0.186763915	0.026369589	0.672133519
hsa-miR-6878-3p	yellow	-0.448094743	3.03E-14	0.448094743	3.03E-14	-0.351520002	5.62E-09	0.544489808	1.80E-21	0.504929329	3.16E-18	-0.184619286	0.002805503	-0.027939979	0.653838981
hsa-miR-6133	yellow	-0.407960089	7.56E-12	0.407960089	7.56E-12	-0.361122762	1.99E-09	0.718166475	1.62E-42	0.363834555	1.48E-09	-0.099052414	0.111071093	0.009642136	0.877034786
hsa-miR-4316	yellow	-0.237874547	0.000107563	0.237874547	0.000107563	-0.207944486	0.000741375	0.706634267	1.22E-40	0.128253256	0.038771923	-0.259312501	2.30E-05	-0.021127855	0.734554907
hsa-miR-5195-5p	yellow	-0.389616822	7.45E-11	0.389616822	7.45E-11	-0.332326157	4.03E-08	0.74948929	4.02E-48	0.190527162	0.002030942	-0.259925618	2.19E-05	-0.040598429	0.514565997
hsa-miR-7113-5p	yellow	-0.390021016	7.10E-11	0.390021016	7.10E-11	-0.350568446	6.21E-09	0.646418069	3.73E-32	0.376307458	3.60E-10	-0.102755607	0.098273899	-0.001821467	0.976682122
hsa-miR-4285	yellow	-0.192593567	0.001809903	0.192593567	0.001809903	-0.163542169	0.008238294	0.488966586	4.94E-17	0.016251217	0.794248592	-0.302407167	6.71E-07	0.078984948	0.204283637
hsa-miR-3667-3p	yellow	-0.451810981	1.75E-14	0.451810981	1.75E-14	-0.338766895	2.11E-08	0.518395063	2.77E-19	0.548339213	8.25E-22	-0.163117937	0.008408843	-0.056198788	0.366777819
hsa-let-7f-1-3p	yellow	-0.379615947	2.45E-10	0.379615947	2.45E-10	-0.290791517	1.84E-06	0.455990048	9.36E-15	0.124065329	0.045653581	-0.23583819	0.000123667	0.030914585	0.619753696
hsa-miR-7848-3p	yellow	-0.352826545	4.89E-09	0.352826545	4.89E-09	-0.295600658	1.22E-06	0.704933605	2.27E-40	0.210402605	0.000638767	-0.224872676	0.000256762	-0.034869095	0.57567835
hsa-miR-6774-3p	yellow	-0.352550081	5.03E-09	0.352550081	5.03E-09	-0.297212141	1.06E-06	0.727627569	3.98E-44	0.262942901	1.75E-05	-0.283182702	3.49E-06	-0.063298336	0.309269002
hsa-miR-6814-5p	yellow	-0.357304785	3.02E-09	0.357304785	3.02E-09	-0.329015407	5.58E-08	0.665973764	1.08E-34	0.154263174	0.012761431	-0.27906417	4.90E-06	0.069513617	0.264069534
hsa-miR-3935	yellow	-0.450082895	2.26E-14	0.450082895	2.26E-14	-0.3947929	3.96E-11	0.72265788	2.84E-43	0.323859163	9.21E-08	-0.189628592	0.002134528	0.001520928	0.980528701
hsa-miR-4436a	yellow	-0.337725843	2.35E-08	0.337725843	2.35E-08	-0.314472219	2.24E-07	0.682558488	5.30E-37	0.215053892	0.00047964	-0.24034597	9.07E-05	-0.019689565	0.752013456
hsa-miR-8057	yellow	-0.327659459	6.38E-08	0.327659459	6.38E-08	-0.319518528	1.39E-07	0.672789161	1.27E-35	0.20729521	0.000770911	-0.279490292	4.73E-06	0.152956545	0.013548669
hsa-miR-767-3p	yellow	-0.455122205	1.07E-14	0.455122205	1.07E-14	-0.35505985	3.85E-09	0.637348314	4.87E-31	0.299506136	8.68E-07	-0.237609619	0.00010954	-0.00274285	0.964893158
hsa-miR-644a	yellow	-0.104684368	0.092088419	0.104684368	0.092088419	-0.139533612	0.024443264	0.418929149	1.80E-12	-0.213306411	0.00053453	-0.36632994	1.12E-09	-0.088983739	0.15250306
hsa-miR-6781-3p	yellow	-0.238929443	0.000100015	0.238929443	0.000100015	-0.240841503	8.76E-05	0.660821427	5.25E-34	0.16207163	0.008842968	-0.265037657	1.49E-05	-0.023480018	0.706298735
hsa-miR-196b-3p	yellow	-0.325534592	7.84E-08	0.325534592	7.84E-08	-0.288091991	2.32E-06	0.5989873	1.04E-26	0.05043629	0.41802195	-0.287770413	2.38E-06	0.002526236	0.967664112
hsa-miR-5194	yellow	-0.270739481	9.53E-06	0.270739481	9.53E-06	-0.233790738	0.000142117	0.498405719	9.88E-18	0.032888908	0.597565072	-0.278302081	5.21E-06	0.044262435	0.47731989
hsa-miR-6083	yellow	-0.438359975	1.24E-13	0.438359975	1.24E-13	-0.331207763	4.50E-08	0.75095585	2.09E-48	0.268498491	1.14E-05	-0.28167948	3.95E-06	0.070048617	0.260402342
hsa-miR-3150b-3p	yellow	-0.475006635	4.87E-16	0.475006635	4.87E-16	-0.360939142	2.03E-09	0.631269013	2.60E-30	0.393051219	4.91E-11	-0.305764125	4.97E-07	-0.048339126	0.437664445
hsa-miR-6822-3p	yellow	-0.399646355	2.17E-11	0.399646355	2.17E-11	-0.365691064	1.20E-09	0.751037722	2.02E-48	0.219225779	0.000369029	-0.240260746	9.12E-05	-0.018822569	0.762599335
hsa-miR-5584-3p	yellow	-0.478137206	2.94E-16	0.478137206	2.94E-16	-0.362238328	1.76E-09	0.72690096	5.32E-44	0.300863987	7.70E-07	-0.294086974	1.39E-06	-0.016509511	0.791053183
hsa-miR-129-1-3p	yellow	-0.101825887	0.101371082	0.101825887	0.101371082	-0.119356221	0.054585047	0.488047144	5.76E-17	0.006793344	0.913192313	-0.255900077	2.97E-05	-0.033366748	0.592249252
hsa-miR-214-5p	yellow	-0.330082489	5.03E-08	0.330082489	5.03E-08	-0.233175012	0.00014815	0.64341911	8.81E-32	0.126590739	0.041391037	-0.32652082	7.12E-08	0.026803002	0.667064498
hsa-miR-645	yellow	-0.218088451	0.000396562	0.218088451	0.000396562	-0.231029361	0.000171102	0.553786855	2.69E-22	-0.030394899	0.625653071	-0.336400994	2.68E-08	-0.095512143	0.124494164
hsa-miR-6084	yellow	-0.030242014	0.627393159	0.030242014	0.627393159	-0.016743542	0.788160954	0.527319828	5.19E-20	-0.058221966	0.349751725	-0.289670504	2.03E-06	0.032517322	0.601713686
hsa-miR-1269b	yellow	-0.237029081	0.000113994	0.237029081	0.000113994	-0.275671096	6.44E-06	0.53495981	1.19E-20	-0.0244013	0.695337797	-0.313563722	2.44E-07	-0.112355033	0.070501943
hsa-miR-7703	yellow	-0.346583345	9.44E-09	0.346583345	9.44E-09	-0.241841038	8.17E-05	0.570601262	7.37E-24	0.153337481	0.013314866	-0.286161447	2.73E-06	-0.050798512	0.414682354
hsa-miR-6847-5p	yellow	-0.36179839	1.85E-09	0.36179839	1.85E-09	-0.313303563	2.50E-07	0.569711402	8.96E-24	0.301534778	7.25E-07	-0.298578477	9.41E-07	-0.035688513	0.56673289
hsa-miR-410-5p	yellow	-0.379095119	2.60E-10	0.379095119	2.60E-10	-0.39370141	4.53E-11	0.59091781	7.20E-26	0.095129257	0.126018222	-0.274402033	7.13E-06	-0.108187828	0.081651171
hsa-miR-449c-5p	yellow	-0.190270297	0.002060075	0.190270297	0.002060075	-0.195516365	0.001534669	0.631723861	2.29E-30	-0.011131773	0.858224226	-0.324899309	8.34E-08	0.000187151	0.997603818
hsa-miR-329-5p	yellow	-0.271386949	9.06E-06	0.271386949	9.06E-06	-0.302989435	6.37E-07	0.550203225	5.63E-22	0.075527963	0.224855385	-0.328132996	6.09E-08	-0.057883957	0.352561008
hsa-let-7c-3p	yellow	-0.299609862	8.60E-07	0.299609862	8.60E-07	-0.322954323	1.01E-07	0.640044052	2.29E-31	0.100701998	0.105217716	-0.297571835	1.03E-06	0.075605325	0.22437949
hsa-miR-4288	yellow	-0.320150347	1.31E-07	0.320150347	1.31E-07	-0.324438373	8.71E-08	0.694508394	9.20E-39	0.080680747	0.194705317	-0.276995191	5.79E-06	0.019860457	0.749932286
hsa-miR-219b-5p	yellow	-0.359156897	2.47E-09	0.359156897	2.47E-09	-0.343421184	1.31E-08	0.675554111	5.22E-36	0.027182319	0.662640515	-0.3421879	1.49E-08	-0.062323888	0.316791113
hsa-miR-3130-3p	yellow	-0.240340987	9.07E-05	0.240340987	9.07E-05	-0.227600576	0.000214789	0.588715974	1.21E-25	0.105047449	0.09095957	-0.346041391	9.99E-09	0.100290357	0.106655082
hsa-miR-4659a-5p	yellow	-0.245117481	6.48E-05	0.245117481	6.48E-05	-0.285231202	2.95E-06	0.536500926	8.81E-21	-0.108668516	0.080296691	-0.418973593	1.79E-12	-0.131596866	0.033926539
hsa-miR-670-5p	yellow	-0.352658683	4.97E-09	0.352658683	4.97E-09	-0.336793469	2.58E-08	0.662681633	2.98E-34	0.164317301	0.007934609	-0.246914643	5.71E-05	-0.007688361	0.90180969
hsa-miR-4421	yellow	-0.487760268	6.04E-17	0.487760268	6.04E-17	-0.45214228	1.67E-14	0.7039526	3.24E-40	0.137681952	0.026422814	-0.380028799	2.33E-10	-0.042924716	0.490745891
hsa-miR-4773	yellow	-0.471915411	7.98E-16	0.471915411	7.98E-16	-0.363812708	1.48E-09	0.572595514	4.75E-24	0.250278824	4.48E-05	-0.407484349	8.04E-12	-0.041106313	0.509315012
hsa-miR-942-5p	yellow	-0.276715253	5.92E-06	0.276715253	5.92E-06	-0.317037831	1.76E-07	0.520003542	2.06E-19	-0.121049484	0.051219691	-0.391802662	5.72E-11	-0.065051807	0.296031294
hsa-miR-6823-5p	yellow	-0.382671215	1.71E-10	0.382671215	1.71E-10	-0.353296926	4.65E-09	0.661921617	3.76E-34	0.166357561	0.007182374	-0.206789968	0.000794642	0.024048128	0.699532332
hsa-miR-6503-5p	yellow	-0.336238404	2.73E-08	0.336238404	2.73E-08	-0.320755949	1.24E-07	0.64850047	2.04E-32	0.112841967	0.069284341	-0.262727506	1.77E-05	-0.052286582	0.401128245
hsa-miR-3157-3p	yellow	-0.281548688	4.00E-06	0.281548688	4.00E-06	-0.222115053	0.000306869	0.587943112	1.45E-25	0.025396319	0.68357033	-0.290072188	1.96E-06	-0.029041157	0.641132044
hsa-miR-8074	yellow	-0.361200923	1.97E-09	0.361200923	1.97E-09	-0.371902855	5.96E-10	0.675345881	5.58E-36	0.047831229	0.442499726	-0.452430216	1.60E-14	-0.079391815	0.201955048
hsa-miR-5004-3p	yellow	-0.249601537	4.70E-05	0.249601537	4.70E-05	-0.26312178	1.72E-05	0.58411695	3.51E-25	-0.052508527	0.399129562	-0.447624358	3.25E-14	0.005887922	0.924725285
hsa-miR-3936	yellow	-0.301763875	7.11E-07	0.301763875	7.11E-07	-0.298084801	9.83E-07	0.647562006	2.68E-32	0.027530215	0.658593258	-0.431849208	3.09E-13	0.063142718	0.310462334
hsa-miR-7156-5p	yellow	-0.41557326	2.80E-12	0.41557326	2.80E-12	-0.386351137	1.10E-10	0.614181119	2.37E-28	0.082725616	0.18359618	-0.413196224	3.83E-12	-0.090053297	0.147613465
hsa-miR-1178-3p	yellow	-0.468305879	1.41E-15	0.468305879	1.41E-15	-0.420477078	1.46E-12	0.65151728	8.47E-33	0.137653378	0.02645441	-0.403831298	1.28E-11	-0.00742914	0.905104451
hsa-miR-3973	yellow	-0.536921284	8.12E-21	0.536921284	8.12E-21	-0.512515041	8.12E-19	0.566664917	1.74E-23	0.130644754	0.035250836	-0.39957163	2.19E-11	0.030577898	0.623572955
