# Supplementary material for: Identification of a miRNA–mRNA regulatory network for post-stroke depression: a machine-learning approach
Source: Front Neurol. 2023 Jul 17;14:1096911. doi: 10.3389/fneur.2023.1096911 (PMC10389264; doi:10.3389/fneur.2023.1096911)
Supplement: Supplementary material 3 — List of 99 DEGs implicated in PSD. [file Table_3.XLS]

MAP3K9
SPIB
CLEC2D
FNIP1
SH3PXD2A
PTEN
PDE7A
SH3GLB1
GOLGA8A
ENTPD1
TP53
SPATA2
GCLM
SLC38A1
GALNT4
ZFYVE9
ZNF512B
DGAT2
KREMEN1
LETM2
NRG1
GLIS2
DOCK9
FAM102A
VEGFA
ID4
CCR6
ZNF503
BASP1
ATXN1
MAPK14
BRWD3
BCL11B
EFCAB2
MAP3K2
ZNF208
VASH1
NACC2
SAMD10
DUXA
CD40LG
ZNF548
PPP1R16B
SZT2
MAML3
ERVMER34-1
TRAF1
ARHGEF17
NR6A1
TECPR2
TRRAP
UGT8
TOR1AIP2
ZNF563
AVL9
PIK3C2B
GNAQ
FSCN1
TMEM54
ST3GAL6
SPOCK2
FXYD2
SLC37A3
ZFP14
FOSL2
PDZD8
MECOM
SPRY3
ZNF117
ASPH
ZNF154
GGA2
ZNF500
PSG11
HIP1
EN2
SIK1
RPH3AL
SIGLEC15
SHOX2
SPATA6
MYBL1
GNAI3
CXCL16
TMEM156
BCL9L
CDC25B
KRI1
PLXNA1
IL6R
SMAD3
CAMK4
RGS2
HAP1
F2RL1
REPS2
TRPM6
YTHDC1
IL7R
