# Supplementary material for: Identification of a miRNA–mRNA regulatory network for post-stroke depression: a machine-learning approach
Source: Front Neurol. 2023 Jul 17;14:1096911. doi: 10.3389/fneur.2023.1096911 (PMC10389264; doi:10.3389/fneur.2023.1096911)
Supplement: Supplementary material 4 — Gene list generated by the RF algorithm. [file Table_4.XLS]

Gene	importance
GNAQ	1.13397129186603
ZNF563	0.913237639553429
FNIP1	0.809295967190704
SZT2	0.746411483253588
SAMD10	0.655502392344498
NR6A1	0.559808612440191
AVL9	0.559808612440191
SPRY3	0.535885167464115
SH3PXD2A	0.502392344497608
TP53	0.478468899521531
YTHDC1	0.478468899521531
ZNF117	0.465071770334928
GGA2	0.45933014354067
GOLGA8A	0.440191387559809
SPATA2	0.437639553429027
PTEN	0.403708133971292
ZNF208	0.24812030075188
CD40LG	0.182456140350877
NRG1	0.0986842105263158
CLEC2D	0.0982456140350877
MAML3	0.0956937799043062
ZFYVE9	0.0947368421052632
GLIS2	0.0430622009569378
MAP3K9	0
SPIB	0
PDE7A	0
SH3GLB1	0
ENTPD1	0
GCLM	0
SLC38A1	0
GALNT4	0
ZNF512B	0
DGAT2	0
KREMEN1	0
LETM2	0
DOCK9	0
FAM102A	0
VEGFA	0
ID4	0
CCR6	0
ZNF503	0
BASP1	0
ATXN1	0
MAPK14	0
BRWD3	0
BCL11B	0
EFCAB2	0
MAP3K2	0
VASH1	0
NACC2	0
DUXA	0
ZNF548	0
PPP1R16B	0
ERVMER34_1	0
TRAF1	0
ARHGEF17	0
TECPR2	0
TRRAP	0
UGT8	0
TOR1AIP2	0
PIK3C2B	0
FSCN1	0
TMEM54	0
ST3GAL6	0
SPOCK2	0
FXYD2	0
SLC37A3	0
ZFP14	0
FOSL2	0
PDZD8	0
MECOM	0
ASPH	0
ZNF154	0
ZNF500	0
PSG11	0
HIP1	0
EN2	0
SIK1	0
RPH3AL	0
SIGLEC15	0
SHOX2	0
SPATA6	0
MYBL1	0
GNAI3	0
CXCL16	0
TMEM156	0
BCL9L	0
CDC25B	0
KRI1	0
PLXNA1	0
IL6R	0
SMAD3	0
CAMK4	0
RGS2	0
HAP1	0
F2RL1	0
REPS2	0
TRPM6	0
IL7R	0
